# Supplementary material for: A delayed translocation into the endoplasmic reticulum controls the post-translational modifications of PD-L1
Source: Nat Commun. 2026 Apr 11;17:5059. doi: 10.1038/s41467-026-71760-x (PMC13243477; doi:10.1038/s41467-026-71760-x)
Supplement: Supplementary file 3 — Supplementary Data 1 [file 41467_2026_71760_MOESM3_ESM.xls]

## Sheet: Analysis SPs h-region
Supplementary Data S1. Analysis SPs h-region
Entry	Entry Name	Gene Names	Protein Length	SP Length	SP sequence	H-Region Length	H-Region	Hydrophobicity	norm
sp|O60486	PLXC1_HUMAN	PLXNC1	1568	34	MEVSRRKAPPRPPRPAAPLPLLAYLLALAAPGRG	27	VSRRKAPPRPPRPAAPLPLLAYLLALA	2.6	0.1
sp|Q7Z443	PK1L3_HUMAN	PKD1L3	1732	20	MFFKGGSWLWLYIRTSIILG	13	GGSWLWLYIRTSI	5.9	0.45
sp|Q9UPU3	SORC3_HUMAN	SORCS3	1222	33	MEAARTERPAGRPGAPLVRTGLLLLSTWVLAGA	28	AARTERPAGRPGAPLVRTGLLLLSTWVL	7.1	0.25
sp|Q7Z6M3	MILR1_HUMAN	MILR1	343	19	MWSHLNRLLFWSIFSSVTC	12	HLNRLLFWSIFS	7.8	0.65
tr|Q29782	Q29782_HUMAN		243	11	ALTTVMSPCGG	5	LTTVM	8.5	1.7
sp|Q13046	PSG7_HUMAN	PSG7	419	34	MGPLSAPPCTQHITWKGLLLTASLLNFWNPPTTA	19	TQHITWKGLLLTASLLNFW	8.9	0.47
sp|Q9ULW2	FZD10_HUMAN	FZD10	581	20	MQRPGPRLWLVLQVMGSCAA	12	PGPRLWLVLQVM	9.2	0.77
sp|Q8NFZ8	CADM4_HUMAN	CADM4	388	24	MGRARRFQWPLLLLWAAAAGPGAG	15	ARRFQWPLLLLWAAA	9.3	0.62
sp|P40200	TACT_HUMAN	CD96	585	21	MEKKWKYCAVYYIIQIHFVKG	14	WKYCAVYYIIQIHF	9.4	0.67
sp|O43653	PSCA_HUMAN	PSCA	114	11	MAGLALQPGTA	3	LAL	9.4	3.13
sp|Q99542	MMP19_HUMAN	MMP19	508	18	MNCQQLWLGFLLPMTVSG	11	QQLWLGFLLPM	10	0.91
sp|Q96BH3	ESPB1_HUMAN	ELSPBP1	223	23	MTRWSSYLLGWTTFLLYSYESSG	14	WSSYLLGWTTFLLY	10.2	0.73
sp|P29376	LTK_HUMAN	LTK	864	19	MGCWGQLLVWFGAAGAILC	10	WGQLLVWFGA	10.3	1.03
sp|O60667	FCMR_HUMAN	FCMR	390	16	MDFWLWPLYFLPVSGA	10	FWLWPLYFLP	10.7	1.07
sp|Q16363	LAMA4_HUMAN	LAMA4	1823	27	MALSSAWRSVLPLWLLWSAACSRAASG	13	AWRSVLPLWLLWS	10.8	0.83
sp|Q96MS0	ROBO3_HUMAN	ROBO3	1386	20	MLRYLLKTLLQMNLFADSLA	12	YLLKTLLQMNLF	10.8	0.9
sp|P37173	TGFR2_HUMAN	TGFBR2	567	23	MGRGLLRGLWPLHIVLWTRIAST	15	LLRGLWPLHIVLWTR	11	0.73
sp|O75871	CEAM4_HUMAN	CEACAM4	244	34	MGPPSAAPRGGHRPWQGLLITASLLTFWHPPTTV	16	PWQGLLITASLLTFWH	11.6	0.72
sp|Q8NI17	IL31R_HUMAN	IL31RA	732	19	MMWTWALWMLPSLCKFSLA	13	TWALWMLPSLCKF	11.6	0.89
sp|O75093	SLIT1_HUMAN	SLIT1	1534	33	MALTPGWGSSAGPVRPELWLLLWAAAWRLGASA	16	VRPELWLLLWAAAWRL	11.8	0.74
sp|Q9UGM1	ACHA9_HUMAN	CHRNA9	479	22	MNWSHSCISFCWIYFAASRLRA	12	SHSCISFCWIYF	11.8	0.98
sp|Q9UNI1	CELA1_HUMAN	CELA1	258	9	MLVLYGHST	3	LVL	11.8	3.93
sp|Q92874	DNSL2_HUMAN	DNASE1L2	299	21	MGGPRALLAALWALEAAGTAA	12	PRALLAALWALE	11.9	0.99
tr|Q30180	Q30180_HUMAN		117	27	MVPLSPALPHLHYPLPPAVQLLLGVRL	13	LHYPLPPAVQLLL	12.2	0.94
sp|Q16671	AMHR2_HUMAN	AMHR2	573	17	MLGSLGLWALLPTAVEA	11	GSLGLWALLPT	12.2	1.11
tr|O19691	O19691_HUMAN	HLA-B	350	12	LSAALALTETWA	6	SAALAL	12.2	2.03
sp|Q13873	BMPR2_HUMAN	BMPR2	1038	26	MTSSLQRPWRVPWLPWTILLVSTAAA	14	WRVPWLPWTILLVS	12.4	0.89
sp|P0C091	FREM3_HUMAN	FREM3	2139	33	MAGASRHPTGTPRQLLVALACLLLSRPALQGRA	22	ASRHPTGTPRQLLVALACLLLS	12.6	0.57
tr|Q15578	Q15578_HUMAN	TGFA	54	21	MVPSAGQLALFALADPPVAAA	9	QLALFALAD	12.6	1.4
sp|Q7Z5A4	PRS42_HUMAN	PRSS42P	293	26	MSSGGGSRGLLAWLLLLQPWPGQNWA	13	RGLLAWLLLLQPW	12.8	0.98
sp|A6ND01	JUNO_HUMAN	IZUMO1R	250	19	MACWWPLLLELWTVMPTWA	12	WWPLLLELWTVM	12.8	1.07
sp|O43157	PLXB1_HUMAN	PLXNB1	2135	19	MPALGPALLQALWAGWVLT	13	LGPALLQALWAGW	12.9	0.99
sp|Q9Y5I1	PCDAB_HUMAN	PCDHA11	949	29	MFGFQRRGLGTPRLQLWLLLLEFWEVGSG	17	GLGTPRLQLWLLLLEFW	13	0.76
sp|P26842	CD27_HUMAN	CD27	260	20	MARPHPWWLCVLGTLVGLSA	13	PHPWWLCVLGTLV	13	1
sp|Q9NSA1	FGF21_HUMAN	FGF21	209	25	MDSDETGFEHSGLWVSVLAGLLLGA	21	SDETGFEHSGLWVSVLAGLLL	13.1	0.62
sp|Q2I0M4	LRC26_HUMAN	LRRC26	334	26	MRGPSWSRPRPLLLLLLLLSPWPVWA	17	WSRPRPLLLLLLLLSPW	13.2	0.78
sp|P11465	PSG2_HUMAN	PSG2	335	34	MGPLSAPPCTEHIKWKGLLVTASLLNFWNLPTTA	16	WKGLLVTASLLNFWNL	13.2	0.82
sp|P55285	CADH6_HUMAN	CDH6	790	21	MRTYRYFLLLFWVGQPYPTLS	10	YRYFLLLFWV	13.2	1.32
sp|Q2M385	MPEG1_HUMAN	MPEG1	716	19	MNNFRATILFWAAAAWAKS	10	FRATILFWAA	13.2	1.32
sp|P31997	CEAM8_HUMAN	CEACAM8	349	34	MGPISAPSCRWRIPWQGLLLTASLFTFWNPPTTA	25	ISAPSCRWRIPWQGLLLTASLFTFW	13.3	0.53
sp|P11464	PSG1_HUMAN	PSG1	419	34	MGTLSAPPCTQRIKWKGLLLTASLLNFWNLPTTA	18	IKWKGLLLTASLLNFWNL	13.4	0.74
sp|Q9BZR6	RTN4R_HUMAN	RTN4R	473	26	MKRASAGGSRLLAWVLWLQAWQVAAP	18	ASAGGSRLLAWVLWLQAW	13.5	0.75
sp|P16444	DPEP1_HUMAN	DPEP1	411	16	MWSGWWLWPLVAVCTA	9	WWLWPLVAV	13.5	1.5
sp|Q8N766	EMC1_HUMAN	EMC1	993	21	MAAEWASRFWLWATLLIPAAA	13	WASRFWLWATLLI	13.6	1.05
sp|Q9UIB8	SLAF5_HUMAN	CD84	345	21	MAQHHLWILLLCLQTWPEAAG	13	HHLWILLLCLQTW	13.6	1.05
sp|A8MWY0	ELAP2_HUMAN	ELAPOR2	1029	47	MLFRARGPVRGRGWGRPAEAPRRGRSPPWSPAWICCWALAGCQAAWA	12	WSPAWICCWALA	13.6	1.13
sp|O76095	JTB_HUMAN	JTB	146	30	MLAGAGRPGLPQGRHLCWLLCAFTLKLCQA	18	LPQGRHLCWLLCAFTLKL	13.7	0.76
sp|Q8N967	LRTM2_HUMAN	LRTM2	370	35	MLAPGSSPGQRGRLALQWRQVSWITCWIALYAVEA	18	LALQWRQVSWITCWIALY	13.7	0.76
sp|Q9BQS7	HEPH_HUMAN	HEPH	1158	23	MESGHLLWALLFMQSLWPQLTDG	18	SGHLLWALLFMQSLWPQL	13.7	0.76
sp|Q9P232	CNTN3_HUMAN	CNTN3	1028	18	MMFPWKQLILLSFIGCLG	11	WKQLILLSFIG	13.7	1.25
sp|P03952	KLKB1_HUMAN	KLKB1	638	19	MILFKQATYFISLFATVSC	13	LFKQATYFISLFA	13.9	1.07
sp|Q15116	PDCD1_HUMAN	PDCD1	288	24	MQIPQAPWPVVWAVLQLGWRPGWF	14	APWPVVWAVLQLGW	14	1
sp|O95976	IGSF6_HUMAN	IGSF6	241	27	MGTASRSNIARHLQTNLILFCVGAVGA	12	HLQTNLILFCVG	14.1	1.18
sp|Q14C87	T132D_HUMAN	TMEM132D	1099	30	MCPSEMGTLWHHWSPVLISLAALFSKVTEG	18	LWHHWSPVLISLAALFSK	14.2	0.79
sp|Q6UY14	ATL4_HUMAN	ADAMTSL4	1074	24	MENWTGRPWLYLLLLLSLPQLCLD	18	WTGRPWLYLLLLLSLPQL	14.2	0.79
sp|O60449	LY75_HUMAN	LY75	1722	31	MRTGWATPRRPAGLLMLLFWFFDLAEPSGRA	20	WATPRRPAGLLMLLFWFFDL	14.3	0.72
sp|P01130	LDLR_HUMAN	LDLR	860	24	MGPWGWKLRWTVALLLAAAGTAVG	16	WGWKLRWTVALLLAAA	14.4	0.9
sp|O60894	RAMP1_HUMAN	RAMP1	148	27	MARALCRLPRRGLWLLLAHHLFMTTAC	20	ALCRLPRRGLWLLLAHHLFM	14.6	0.73
sp|P16233	LIPP_HUMAN	PNLIP	465	16	MLPLWTLSLLLGAVAG	10	PLWTLSLLLG	14.6	1.46
sp|Q9NT99	LRC4B_HUMAN	LRRC4B	713	37	MARARGSPCPPLPPGRMSWPHGALLFLWLFSPPLGAG	13	WPHGALLFLWLFS	14.8	1.14
sp|Q8N3J6	CADM2_HUMAN	CADM2	435	24	MIWKRSAVLRFYSVCGLLLQGSQG	16	RSAVLRFYSVCGLLLQ	14.9	0.93
sp|Q6UXG2	ELAP1_HUMAN	ELAPOR1	1013	41	MAEPGHSHHLSARVRGRTERRIPRLWRLLLWAGTAFQVTQG	14	LWRLLLWAGTAFQV	14.9	1.06
sp|P14151	LYAM1_HUMAN	SELL	372	34	MIFPWKCQSTQRDLWNIFKLWGWTMLCCDFLAHH	12	IFKLWGWTMLCC	15	1.25
sp|Q6PCB8	EMB_HUMAN	EMB	327	32	MRALPGLLEARARTPRLLLLQCLLAAARPSSA	11	TPRLLLLQCLL	15	1.36
sp|P52799	EFNB2_HUMAN	EFNB2	333	25	MAVRRDSVWKYCWGVLMVLCRTAIS	12	YCWGVLMVLCRT	15.1	1.26
sp|P34998	CRFR1_HUMAN	CRHR1	415	23	MGGHPQLRLVKALLLLGLNPVSA	15	PQLRLVKALLLLGLN	15.2	1.01
sp|Q9Y5F7	PCDGL_HUMAN	PCDHGC4	938	29	MLRKVRSWTEIWRWATLLFLFYHLGYVCG	15	IWRWATLLFLFYHLG	15.2	1.01
sp|P07766	CD3E_HUMAN	CD3E	207	21	MQSGTHWRVLGLCLLSVGVWG	14	GTHWRVLGLCLLSV	15.2	1.09
sp|P82987	ATL3_HUMAN	ADAMTSL3	1691	26	MASWTSPWWVLIGMVFMHSPLPQTTA	18	WTSPWWVLIGMVFMHSPL	15.3	0.85
sp|Q9HCM2	PLXA4_HUMAN	PLXNA4	1894	23	MKAMPWNWTCLLSHLLMVGMGSS	15	WNWTCLLSHLLMVGM	15.3	1.02
sp|Q86TE4	LUZP2_HUMAN	LUZP2	346	19	MKFSPAHYLLPLLPALVLS	14	FSPAHYLLPLLPAL	15.3	1.09
sp|O95727	CRTAM_HUMAN	CRTAM	393	17	MWWRVLSLLAWFPLQEA	12	WRVLSLLAWFPL	15.3	1.27
sp|Q6PCB0	VWA1_HUMAN	VWA1	445	18	MLPWTALGLALSLRLALA	12	WTALGLALSLRL	15.3	1.28
sp|P26006	ITA3_HUMAN	ITGA3	1051	32	MGPGPSRAPRAPRLMLCALALMVAAGGCVVSA	23	PGPSRAPRAPRLMLCALALMVAA	15.4	0.67
sp|Q8IVN8	SBSPO_HUMAN	SBSPON	264	20	MRTLWMALCALSRLWPGAQA	13	TLWMALCALSRLW	15.4	1.18
sp|P32004	L1CAM_HUMAN	L1CAM	1257	19	MVVALRYVWPLLLCSPCLL	11	ALRYVWPLLLC	15.4	1.4
sp|P17050	NAGAB_HUMAN	NAGA	411	17	MLLKTVLLLGHVAQVLM	10	LKTVLLLGHV	15.4	1.54
sp|Q9UQ74	PSG8_HUMAN	PSG8	426	34	MGLLSAPPCTQRITWKGLLLTASLLNFWNPPTTA	26	LLSAPPCTQRITWKGLLLTASLLNFW	15.5	0.6
sp|Q6UXD5	SE6L2_HUMAN	SEZ6L2	910	27	MGTPRAQHPPPPQLLFLILLSCPWIQG	16	PPPPQLLFLILLSCPW	15.6	0.97
sp|Q6UXZ4	UNC5D_HUMAN	UNC5D	953	33	MGRAAATAGGGGGARRWLPWLGLCFWAAGTAAA	12	WLPWLGLCFWAA	15.6	1.3
sp|P54317	LIPR2_HUMAN	PNLIPRP2	469	17	MLPPWTLGLLLLATVRG	11	PPWTLGLLLLA	15.6	1.42
sp|P00797	RENI_HUMAN	REN	406	23	MDGWRRMPRWGLLLLLWGSCTFG	10	WGLLLLLWGS	15.6	1.56
sp|P14770	GPIX_HUMAN	GP9	177	16	MPAWGALFLLWATAEA	9	WGALFLLWA	15.6	1.73
tr|Q30137	Q30137_HUMAN		252	15	LTVTLMVLSSRLAFA	8	VTLMVLSS	15.6	1.95
sp|Q9NTN9	SEM4G_HUMAN	SEMA4G	838	17	MWGRLWPLLLSILTATA	10	RLWPLLLSIL	15.7	1.57
tr|Q15098	Q15098_HUMAN	APS	176	13	VVFLTLSVTWIGA	9	VFLTLSVTW	15.7	1.74
tr|Q6LDS3	Q6LDS3_HUMAN	APS	257	13	VVFLTLSVTWIGA	9	VFLTLSVTW	15.7	1.74
sp|P40199	CEAM6_HUMAN	CEACAM6	344	34	MGPPSAPPCRLHVPWKEVLLTASLLTFWNPPTTA	18	LHVPWKEVLLTASLLTFW	15.8	0.88
tr|Q13985	Q13985_HUMAN	CEA	141	34	MGPPSAPPCRLHVPWKEVLLTASLLTFWNPPTTA	18	LHVPWKEVLLTASLLTFW	15.8	0.88
sp|P40198	CEAM3_HUMAN	CEACAM3	252	34	MGPPSASPHRECIPWQGLLLTASLLNFWNPPTTA	16	IPWQGLLLTASLLNFW	15.8	0.99
sp|O14669	TMG2_HUMAN	PRRG2	202	20	MRGHPSLLLLYMALTTCLDT	11	HPSLLLLYMAL	15.8	1.44
sp|Q5JU69	TOR2A_HUMAN	TOR2A	321	26	MAAATRGCRPWGSLLGLLGLVSAAAA	15	CRPWGSLLGLLGLVS	15.9	1.06
sp|Q8N2E6	TOR2X_HUMAN	TOR2A	242	26	MAAATRGCRPWGSLLGLLGLVSAAAA	15	CRPWGSLLGLLGLVS	15.9	1.06
sp|Q9NP99	TREM1_HUMAN	TREM1	234	20	MRKTRLWGLLWMLFVSELRA	13	TRLWGLLWMLFVS	15.9	1.22
sp|A4D0S4	LAMB4_HUMAN	LAMB4	1761	19	MQFQLTLFLHLGWLSYSKA	12	FQLTLFLHLGWL	15.9	1.33
sp|Q99795	GPA33_HUMAN	GPA33	319	21	MVGKMWPVLWTLCAVRVTVDA	12	WPVLWTLCAVRV	15.9	1.32
sp|Q9BZD6	TMG4_HUMAN	PRRG4	226	17	MFTLLVLLSQLPTVTLG	11	TLLVLLSQLPT	15.9	1.45
sp|A2VEC9	SSPO_HUMAN	SSPOP	5150	17	MLLPALLFGMAWALADG	8	LPALLFGM	15.9	1.99
sp|O00241	SIRB1_HUMAN	SIRPB1	398	29	MPVPASWPHLPSPFLLMTLLLGRLTGVAG	18	WPHLPSPFLLMTLLLGRL	16	0.89
sp|Q5TFQ8	SIRBL_HUMAN	SIRPB1	398	29	MPVPASWPHLPSPFLLMTLLLGRLTGVAG	18	WPHLPSPFLLMTLLLGRL	16	0.89
sp|P13591	NCAM1_HUMAN	NCAM1	858	19	MLQTKDLIWTLFFLGTAVS	10	DLIWTLFFLG	16	1.6
sp|P06731	CEAM5_HUMAN	CEACAM5	702	34	MESPSAPPHRWCIPWQRLLLTASLLTFWNPPTTA	18	WCIPWQRLLLTASLLTFW	16.1	0.89
sp|P21860	ERBB3_HUMAN	ERBB3	1342	19	MRANDALQVLGLLFSLARG	13	NDALQVLGLLFSL	16.1	1.24
sp|Q6UXN2	TRML4_HUMAN	TREML4	200	25	MAWGGVHTCCFHLCCCCSWPQGAVP	16	GGVHTCCFHLCCCCSW	16.2	1.01
sp|P41159	LEP_HUMAN	LEP	167	21	MHWGTLCGFLWLWPYLFYVQA	15	WGTLCGFLWLWPYLF	16.2	1.08
sp|Q5DX21	IGS11_HUMAN	IGSF11	431	22	MTSQRSPLAPLLLLSLHGVAAS	13	SPLAPLLLLSLHG	16.2	1.25
sp|Q02643	GHRHR_HUMAN	GHRHR	423	22	MDRRMWGAHVFCVLSPLPTVLG	12	WGAHVFCVLSPL	16.2	1.35
sp|Q8TE23	TS1R2_HUMAN	TAS1R2	839	21	MGPRAKTISSLFFLLWVLAEP	12	AKTISSLFFLLW	16.2	1.35
sp|P20963	CD3Z_HUMAN	CD247	164	21	MKWKALFTAAILQAQLPITEA	16	WKALFTAAILQAQLPI	16.3	1.02
sp|Q00887	PSG9_HUMAN	PSG9	426	34	MGPLPAPSCTQRITWKGLLLTASLLNFWNPPTTA	16	ITWKGLLLTASLLNFW	16.3	1.02
sp|Q9NS62	THSD1_HUMAN	THSD1	852	22	MKPMLKDFSNLLLVVLCDYVLG	13	DFSNLLLVVLCDY	16.3	1.25
sp|P23415	GLRA1_HUMAN	GLRA1	457	28	MYSFNTLRLYLWETIVFFSLAASKEAEA	17	FNTLRLYLWETIVFFSL	16.4	0.96
sp|Q6UXS0	CL19A_HUMAN	CLEC19A	186	19	MQRWTLWAAAFLTLHSAQA	11	WTLWAAAFLTL	16.4	1.49
sp|Q8TE57	ATS16_HUMAN	ADAMTS16	1224	27	MKPRARGWRGLAALWMLLAQVAEQAPA	14	WRGLAALWMLLAQV	16.5	1.18
sp|P18627	LAG3_HUMAN	LAG3	525	19	MWEAQFLGLLFLQPLWVAP	13	AQFLGLLFLQPLW	16.5	1.27
sp|Q08380	LG3BP_HUMAN	LGALS3BP	585	18	MTPPRLFWVWLLVAGTQG	11	PRLFWVWLLVA	16.5	1.5
sp|Q00889	PSG6_HUMAN	PSG6	435	34	MGPLSAPPCTQHITWKGLLLTASLLNFWNLPTTA	18	ITWKGLLLTASLLNFWNL	16.6	0.92
sp|Q15238	PSG5_HUMAN	PSG5	335	34	MGPLSAPPCTQHITWKGLLLTASLLNFWNLPITA	18	ITWKGLLLTASLLNFWNL	16.6	0.92
sp|P16070	CD44_HUMAN	CD44	742	20	MDKFWWHAAWGLCLVPLSLA	14	FWWHAAWGLCLVPL	16.6	1.19
sp|Q96JP9	CDHR1_HUMAN	CDHR1	859	19	MRRCRWAALALGLLRLCLA	13	CRWAALALGLLRL	16.6	1.28
sp|Q9BXJ3	C1QT4_HUMAN	C1QTNF4	329	16	MLPLLLGLLGPAACWA	8	PLLLGLLG	16.6	2.08
sp|Q14833	GRM4_HUMAN	GRM4	912	32	MPGKRGLGWWWARLPLCLLLSLYGPWMPSSLG	20	LGWWWARLPLCLLLSLYGPW	16.7	0.84
sp|Q00888	PSG4_HUMAN	PSG4	419	34	MGPLSAPPCTQRITWKGVLLTASLLNFWNPPTTA	16	ITWKGVLLTASLLNFW	16.7	1.04
sp|P12830	CADH1_HUMAN	CDH1	882	22	MGPWSRSLSALLLLLQVSSWLC	15	WSRSLSALLLLLQVS	16.7	1.11
sp|Q8N7C0	LRC52_HUMAN	LRRC52	313	23	MSLASGPGPGWLLFSFGMGLVSG	18	LASGPGPGWLLFSFGMGL	16.8	0.93
sp|Q6MZW2	FSTL4_HUMAN	FSTL4	842	22	MKPGGFWLHLTLLGASLPAALG	14	GGFWLHLTLLGASL	16.8	1.2
sp|P22794	EVI2A_HUMAN	EVI2A	236	30	MPTDMEHTGHYLHLAFLMTTVFSLSPGTKA	18	TGHYLHLAFLMTTVFSLS	16.9	0.94
sp|Q9H2E6	SEM6A_HUMAN	SEMA6A	1030	18	MRSEALLLYFTLLHFAGA	13	SEALLLYFTLLHF	16.9	1.3
sp|Q8IU57	INLR1_HUMAN	IFNLR1	520	22	MAGPERWGPLLLCLLQAAPGRP	11	WGPLLLCLLQA	16.9	1.54
sp|Q8TF66	LRC15_HUMAN	LRRC15	581	21	MPLKHYLLLLVGCQAWGAGLA	11	LKHYLLLLVGC	16.9	1.54
sp|Q86SQ3	AGRE4_HUMAN	ADGRE4P	457	15	MGSRFLLVLLSGASC	8	RFLLVLLS	16.9	2.11
sp|Q14314	FGL2_HUMAN	FGL2	439	23	MKLANWYWLSSAVLATYGFLVVA	18	LANWYWLSSAVLATYGFL	17	0.94
sp|O60477	BRNP1_HUMAN	BRINP1	761	25	MNWRFVELLYFLFIWGRISVQPSHQ	16	WRFVELLYFLFIWGRI	17	1.06
sp|Q9HBT6	CAD20_HUMAN	CDH20	801	34	MWTSGRMSNAKNWLGLGMSLYFWGLMDLTTTVLS	16	WLGLGMSLYFWGLMDL	17	1.06
sp|O95388	CCN4_HUMAN	CCN4	367	22	MRWFLPWTLAAVTAAAASTVLA	13	WFLPWTLAAVTAA	17	1.31
sp|Q13201	MMRN1_HUMAN	MMRN1	1228	19	MKGARLFVLLSSLWSGGIG	11	ARLFVLLSSLW	17	1.55
sp|Q9HCU0	CD248_HUMAN	CD248	757	17	MLLRLLLAWAAAGPTLG	10	LRLLLAWAAA	17	1.7
sp|O75339	CILP1_HUMAN	CILP	1184	21	MVGTKAWVFSFLVLEVTSVLG	14	TKAWVFSFLVLEVT	17.1	1.22
sp|Q6ZMJ4	IL34_HUMAN	IL34	242	20	MPRGFTWLRYLGIFLGVALG	14	GFTWLRYLGIFLGV	17.1	1.22
sp|P15289	ARSA_HUMAN	ARSA	507	18	MGAPRSLLLALAAGLAVA	12	PRSLLLALAAGL	17.1	1.43
sp|Q96CG8	CTHR1_HUMAN	CTHRC1	243	30	MRPQGPAASPQRLRGLLLLLLLQLPAPSSA	17	ASPQRLRGLLLLLLLQL	17.2	1.01
sp|P23467	PTPRB_HUMAN	PTPRB	1997	22	MLSHGAGLALWITLSLLQTGLA	15	HGAGLALWITLSLLQ	17.2	1.15
sp|O60896	RAMP3_HUMAN	RAMP3	148	27	METGALRRPQLLPLLLLLCGGCPRAGG	14	LRRPQLLPLLLLLC	17.2	1.23
sp|A6NJW9	CD8B2_HUMAN	CD8B2	210	18	MRPRLWLLLAAQLTVLHG	12	RLWLLLAAQLTV	17.2	1.43
sp|P10966	CD8B_HUMAN	CD8B	210	18	MRPRLWLLLAAQLTVLHG	12	RLWLLLAAQLTV	17.2	1.43
sp|P21810	PGS1_HUMAN	BGN	368	16	MWPLWRLVSLLALSQA	11	PLWRLVSLLAL	17.2	1.56
sp|Q9NZP8	C1RL_HUMAN	C1RL	487	40	MPGPRVWGKYLWRSPHSKGCPGAMWWLLLWGVLQACPTRG	8	WLLLWGVL	17.2	2.15
sp|P13688	CEAM1_HUMAN	CEACAM1	526	34	MGHLSAPLHRVRVPWQGLLLTASLLTFWNPPTTA	25	LSAPLHRVRVPWQGLLLTASLLTFW	17.3	0.69
sp|P02461	CO3A1_HUMAN	COL3A1	1466	23	MMSFVQKGSWLLLALLHPTIILA	17	FVQKGSWLLLALLHPTI	17.3	1.02
sp|Q9NQ25	SLAF7_HUMAN	SLAMF7	335	22	MAGSPTCLTLIYILWQLTGSAA	14	PTCLTLIYILWQLT	17.3	1.24
sp|Q9Y334	VWA7_HUMAN	VWA7	891	28	MLPTEVPQSHPGPSALLLLQLLLPPTSA	14	HPGPSALLLLQLLL	17.3	1.24
sp|P23141	EST1_HUMAN	CES1	567	18	MWLRAFILATLSASAAWG	12	LRAFILATLSAS	17.3	1.44
sp|Q6UWF9	F180A_HUMAN	FAM180A	173	17	MHWKMLLLLLLYYNAEA	11	WKMLLLLLLYY	17.3	1.57
sp|Q9P1W8	SIRPG_HUMAN	SIRPG	387	28	MPVPASWPHPPGPFLLLTLLLGLTEVAG	17	WPHPPGPFLLLTLLLGL	17.4	1.02
sp|Q9UQ72	PSG11_HUMAN	PSG11	335	34	MGPLSAPPCTEHIKWKGLLLTALLLNFWNLPTTA	16	WKGLLLTALLLNFWNL	17.4	1.09
sp|O95302	FKBP9_HUMAN	FKBP9	570	29	MAFRGWRPPPPPLLLLLLWVTGQAAPVAG	14	PPPPPLLLLLLWVT	17.4	1.24
sp|P04180	LCAT_HUMAN	LCAT	440	24	MGPPGSPWQWVTLLLGLLLPPAAP	14	PWQWVTLLLGLLLP	17.4	1.24
sp|Q08334	I10R2_HUMAN	IL10RB	325	19	MAWSLGSWLGGCLLVSALG	13	SLGSWLGGCLLVS	17.4	1.34
sp|Q76MJ5	ERN2_HUMAN	ERN2	926	34	MASAVRGSRPWPRLGLQLQFAALLLGTLSPQVHT	18	WPRLGLQLQFAALLLGTL	17.5	0.97
sp|Q9UBG0	MRC2_HUMAN	MRC2	1479	30	MGPGRPAPAPWPRHLLRCVLLLGCLHLGRP	17	WPRHLLRCVLLLGCLHL	17.5	1.03
sp|Q86V40	TIKI1_HUMAN	TRABD2A	505	21	MSPWSWFLLQTLCLLPTGAAS	12	WSWFLLQTLCLL	17.5	1.46
sp|P54760	EPHB4_HUMAN	EPHB4	987	15	MELRVLLCWASLAAA	10	LRVLLCWASL	17.5	1.75
sp|Q9Y5F6	PCDGM_HUMAN	PCDHGC5	944	29	MGPKTLPQLAGKWQVLCMLSLCCWGWVSG	21	LPQLAGKWQVLCMLSLCCWGW	17.6	0.84
sp|O00469	PLOD2_HUMAN	PLOD2	737	25	MGGCTVKPQLLLLALVLHPWNPCLG	16	TVKPQLLLLALVLHPW	17.6	1.1
sp|Q6UY18	LIGO4_HUMAN	LINGO4	593	29	MDAATAPKQAWPPWPPLLFLLLLPGGSGG	15	AWPPWPPLLFLLLLP	17.6	1.17
tr|A0NA61	A0NA61_HUMAN		83	17	MDWTWSILFLVAATTEA	10	WTWSILFLVA	17.6	1.76
sp|Q17R55	F187B_HUMAN	FAM187B	369	17	MPPMLWLLLHFAAPALG	9	MLWLLLHFA	17.6	1.96
sp|Q9NPR9	GP108_HUMAN	GPR108	543	32	MAVSERRGLGRGSPAEWGQRLLLVLLLGGCSG	11	WGQRLLLVLLL	17.7	1.61
sp|Q96QE4	LR37B_HUMAN	LRRC37B	947	27	MSWLRFWGPWPLLTWQLLSLLVKEAQP	19	LRFWGPWPLLTWQLLSLLV	17.8	0.94
sp|P35443	TSP4_HUMAN	THBS4	961	26	MLAPRGAAVLLLHLVLQRWLAAGAQA	16	RGAAVLLLHLVLQRWL	17.8	1.11
sp|Q76M96	CCD80_HUMAN	CCDC80	950	23	MTWRMGPRFTMLLAMWLVCGSEP	14	MGPRFTMLLAMWLV	17.8	1.27
sp|Q86SU0	ILDR1_HUMAN	ILDR1	546	23	MAWPKLPAPWLLLCTWLPAGCLS	14	LPAPWLLLCTWLPA	17.8	1.27
sp|Q9Y6R7	FCGBP_HUMAN	FCGBP	5405	23	MGALWSWWILWAGATLLWGLTQE	14	LWSWWILWAGATLL	17.8	1.27
sp|P36537	UDB10_HUMAN	UGT2B10	528	22	MALKWTTVLLIQLSFYFSSGSC	13	WTTVLLIQLSFYF	17.8	1.37
sp|A8MVS5	HIDE1_HUMAN	HIDE1	230	14	MPWTILLFAAGSLA	7	TILLFAA	17.8	2.54
sp|Q9UK23	NAGPA_HUMAN	NAGPA	515	24	MATSTGRWLLLRLALFGFLWEASG	16	TGRWLLLRLALFGFLW	17.9	1.12
sp|P33681	CD80_HUMAN	CD80	288	34	MGHTRRQGTSPSKCPYLNFFQLLVLAGLSHFCSG	15	YLNFFQLLVLAGLSH	17.9	1.19
sp|P13765	DOB_HUMAN	HLA-DOB	273	24	MGSGWVPWVVALLVNLTRLDSSMT	14	WVPWVVALLVNLTR	17.9	1.28
sp|Q14393	GAS6_HUMAN	GAS6	678	30	MAPSLSPGPAALRRAPQLLLLLLAAECALA	14	ALRRAPQLLLLLLA	17.9	1.28
sp|P00746	CFAD_HUMAN	CFD	253	19	MHSWERLAVLVLLGAAACA	12	WERLAVLVLLGA	17.9	1.49
sp|Q8NI99	ANGL6_HUMAN	ANGPTL6	470	22	MGKPWLRALQLLLLLGASWARA	12	PWLRALQLLLLL	17.9	1.49
sp|P13762	DRB4_HUMAN	HLA-DRB4	266	29	MVCLKLPGGSCMAALTVTLTVLSSPLALA	9	ALTVTLTVL	17.9	1.63
sp|Q96PJ5	FCRL4_HUMAN	FCRL4	515	17	MLLWASLLAFAPVCGQS	9	LWASLLAFA	17.9	1.99
sp|Q2WEN9	CEA16_HUMAN	CEACAM16	425	20	MALTGYSWLLLSATFLNVGA	14	LTGYSWLLLSATFL	18	1.29
sp|Q14993	COJA1_HUMAN	COL19A1	1142	23	MRLTGPWKLWLWMSIFLLPASTS	16	LTGPWKLWLWMSIFLL	18.1	1.13
sp|O43555	GON2_HUMAN	GNRH2	120	23	MASSRRGLLLLLLLTAHLGPSEA	15	SRRGLLLLLLLTAHL	18.1	1.21
sp|O60259	KLK8_HUMAN	KLK8	260	28	MGRPRPRAAKTWMFLLLLGGAWAGHSRA	15	AAKTWMFLLLLGGAW	18.1	1.21
sp|Q9UM47	NOTC3_HUMAN	NOTCH3	2321	40	MGPGARGRRRRRRPMSPPPPPPPVRALPLLLLLAGPGAAA	15	PPPPVRALPLLLLLA	18.1	1.21
sp|Q08708	CLM6_HUMAN	CD300C	224	26	MTARAWASWRSSALLLLLVPGYFPLS	14	WASWRSSALLLLLV	18.1	1.29
sp|P28906	CD34_HUMAN	CD34	385	31	MLVRRGARAGPRMPRGWTALCLLSLLPSGFM	13	GWTALCLLSLLPS	18.1	1.39
sp|Q6UXV0	GFRAL_HUMAN	GFRAL	394	12	MIVFIFLAMGLS	5	VFIFL	18.1	3.62
sp|O76076	CCN5_HUMAN	CCN5	250	23	MRGTPKTHLLAFSLLCLLSKVRT	16	TPKTHLLAFSLLCLLS	18.2	1.14
sp|P12109	CO6A1_HUMAN	COL6A1	1028	19	MRAARALLPLLLQACWTAA	14	AARALLPLLLQACW	18.2	1.3
sp|P35442	TSP2_HUMAN	THBS2	1172	18	MVWRLVLLALWVWPSTQA	11	WRLVLLALWVW	18.2	1.65
sp|O60469	DSCAM_HUMAN	DSCAM	2012	17	MWILALSLFQSFANVFS	10	ILALSLFQSF	18.2	1.82
sp|P22223	CADH3_HUMAN	CDH3	829	24	MGLPRGPLASLLLLQVCWLQCAAS	18	LPRGPLASLLLLQVCWLQ	18.3	1.02
sp|Q14767	LTBP2_HUMAN	LTBP2	1821	35	MRPRTKARSPGRALRNPWRGFLPLTLALFVGAGHA	14	WRGFLPLTLALFVG	18.3	1.31
sp|Q495A1	TIGIT_HUMAN	TIGIT	244	21	MRWCLLLIWAQGLRQAPLASG	11	WCLLLIWAQGL	18.3	1.66
sp|O14960	LECT2_HUMAN	LECT2	151	18	MFSTKALLLAGLISTALA	10	TKALLLAGLI	18.3	1.83
sp|Q9UBD9	CLCF1_HUMAN	CLCF1	225	27	MDLRAGDSWGMLACLCTVLWHLPAVPA	20	LRAGDSWGMLACLCTVLWHL	18.4	0.92
sp|Q86WC4	OSTM1_HUMAN	OSTM1	334	31	MEPGPTAAQRRCSLPPWLPLGLLLWSGLALG	15	LPPWLPLGLLLWSGL	18.4	1.23
sp|Q9HBX8	LGR6_HUMAN	LGR6	967	24	MPSPPGLRALWLCAALCASRRAGG	15	PPGLRALWLCAALCA	18.4	1.23
sp|Q16880	CGT_HUMAN	UGT8	541	20	MKSYTPYFILLWSAVGIAKA	14	YTPYFILLWSAVGI	18.4	1.31
sp|Q9NZN1	IRPL1_HUMAN	IL1RAPL1	696	18	MKAPIPHLILLYATFTQS	13	APIPHLILLYATF	18.4	1.42
sp|P23083	HV102_HUMAN	IGHV1-2	117	19	MDWTWRILFLVAAATGAHS	11	TWRILFLVAAA	18.4	1.67
tr|A0N8V1	A0N8V1_HUMAN		74	19	MDWTWRILFLVAAATGAQS	11	TWRILFLVAAA	18.4	1.67
tr|A2NW97	A2NW97_HUMAN		134	19	MDWTWRILFLVAAATGAHS	11	TWRILFLVAAA	18.4	1.67
tr|Q9Y298	Q9Y298_HUMAN	IgG	150	19	MDWTWRILFLVAAATGTHA	11	TWRILFLVAAA	18.4	1.67
sp|Q76LX8	ATS13_HUMAN	ADAMTS13	1427	33	MHQRHPRARCPPLCVAGILACGFLLGCWGPSHF	25	RHPRARCPPLCVAGILACGFLLGCW	18.5	0.74
sp|Q86XS8	GOLI_HUMAN	RNF130	419	27	MSCAGRAGPARLAALALLTCSLWPARA	20	AGRAGPARLAALALLTCSLW	18.5	0.93
sp|P02679	FIBG_HUMAN	FGG	453	26	MSWSLHPRNLILYFYALLFLSSTCVA	17	LHPRNLILYFYALLFLS	18.5	1.09
sp|P30532	ACHA5_HUMAN	CHRNA5	468	29	MAARGSGPRALRLLLLVQLVAGRCGLAGA	14	GPRALRLLLLVQLV	18.5	1.32
sp|P07360	CO8G_HUMAN	C8G	202	20	MLPPGTATLLTLLLAAGSLG	12	PGTATLLTLLLA	18.5	1.54
sp|Q7RTW8	OTOAN_HUMAN	OTOA	1153	22	MSQEPTTYSLFLFLFLSHGVSS	12	PTTYSLFLFLFL	18.5	1.54
sp|A6NHM9	MOXD2_HUMAN	MOXD2P	499	24	MAHDLLFRLFPLLALGVPLQSNRL	9	LLFRLFPLL	18.5	2.06
sp|O15455	TLR3_HUMAN	TLR3	904	22	MRQTLPCIYFWGGLLPFGMLCA	16	TLPCIYFWGGLLPFGM	18.6	1.16
sp|Q3KPI0	CEA21_HUMAN	CEACAM21	293	34	MGPPSACPHRECIPWQGLLLTASLLTFWNAPTTA	16	IPWQGLLLTASLLTFW	18.6	1.16
sp|P58335	ANTR2_HUMAN	ANTXR2	489	33	MVAERSPARSPGSWLFPGLWLLVLSGPGGLLRA	15	PGSWLFPGLWLLVLS	18.6	1.24
sp|Q6UY09	CEA20_HUMAN	CEACAM20	596	30	MGPADSWGHHWMGILLSASLCTVWSPPAAA	15	HWMGILLSASLCTVW	18.6	1.24
sp|Q9UHC9	NPCL1_HUMAN	NPC1L1	1359	21	MAEAGLRGWLLWALLLRLAQS	15	AGLRGWLLWALLLRL	18.6	1.24
sp|Q9UNE0	EDAR_HUMAN	EDAR	448	26	MAHVGDCTQTPWLPVLVVSLMCSARA	15	TQTPWLPVLVVSLMC	18.6	1.24
sp|P20702	ITAX_HUMAN	ITGAX	1163	19	MTRTRAALLLFTALATSLG	13	TRAALLLFTALAT	18.6	1.43
sp|Q9H497	TOR3A_HUMAN	TOR3A	397	25	MLRGPWRQLWLFFLLLLPGAPEPRG	12	WRQLWLFFLLLL	18.6	1.55
sp|P08218	CEL2B_HUMAN	CELA2B	269	21	MIRTLLLSTLVAGALSCGVST	10	TLLLSTLVAG	18.6	1.86
sp|Q7Z304	MAMC2_HUMAN	MAMDC2	686	18	MLLRGVLLALQALQLAGA	13	LRGVLLALQALQL	18.7	1.44
sp|Q92544	TM9S4_HUMAN	TM9SF4	642	23	MATAMDWLPWSLLLFSLMCETSA	12	WLPWSLLLFSLM	18.7	1.56
sp|Q9Y2I2	NTNG1_HUMAN	NTNG1	539	18	MYLSRFLSIHALWVTVSS	12	FLSIHALWVTVS	18.7	1.56
sp|P01225	FSHB_HUMAN	FSHB	129	20	MKTLQFFFLFCCWKAICCNS	11	TLQFFFLFCCW	18.7	1.7
sp|Q15904	VAS1_HUMAN	ATP6AP1	470	41	MMAAMATARVRMGPRCAQALWRMPWLPVFLSLAAAAAAAAA	10	WLPVFLSLAA	18.7	1.87
sp|Q30154	DRB5_HUMAN	HLA-DRB5	266	29	MVCLKLPGGSYMAKLTVTLMVLSSPLALA	10	LTVTLMVLSS	18.7	1.87
tr|Q30008	Q30008_HUMAN	HLA-DRB1	113	19	CMTALTVTLMVLSSPLALS	10	LTVTLMVLSS	18.7	1.87
tr|Q9MYB9	Q9MYB9_HUMAN	HLA-DRB1	264	27	CLKFPGGSCMAALTVTLMVLSSPLALA	10	LTVTLMVLSS	18.7	1.87
sp|Q08ET2	SIG14_HUMAN	SIGLEC14	396	16	MLPLLLLPLLWGGSLQ	9	PLLLLPLLW	18.7	2.08
sp|O15389	SIGL5_HUMAN	SIGLEC5	551	16	MLPLLLLPLLWGGSLQ	9	PLLLLPLLW	18.7	2.08
sp|P60153	RNAS9_HUMAN	RNASE9	205	26	MMRTLITTHPLPLLLLPQQLLQLVQF	19	LITTHPLPLLLLPQQLLQL	18.8	0.99
sp|P06133	UD2B4_HUMAN	UGT2B4	528	23	MSMKWTSALLLIQLSCYFSSGSC	14	WTSALLLIQLSCYF	18.8	1.34
sp|O75493	CAH11_HUMAN	CA11	328	23	MGAAARLSAPRALVLWAALGAAA	13	LSAPRALVLWAAL	18.8	1.45
sp|P01743	HV146_HUMAN	IGHV1-46	117	19	MDWTWRVFCLLAVAPGAHS	11	TWRVFCLLAVA	18.8	1.71
tr|O95978	O95978_HUMAN	VH1	157	19	MDWTWRVFCLLAVAPGVHS	11	TWRVFCLLAVA	18.8	1.71
sp|Q6QNK2	AGRD1_HUMAN	ADGRD1	874	28	MEKLLRLCCWYSWLLLFYYNFQVRGVYS	18	LLRLCCWYSWLLLFYYNF	18.9	1.05
sp|Q99523	SORT_HUMAN	SORT1	831	33	MERPWGAADGLSRWPHGLGLLLLLQLLPPSTLS	17	LSRWPHGLGLLLLLQLL	18.9	1.11
sp|Q9UKX5	ITA11_HUMAN	ITGA11	1188	22	MDLPRGLVVAWALSLWPGFTDT	17	LPRGLVVAWALSLWPGF	18.9	1.11
sp|A8MZH6	OOSP1_HUMAN	OOSP1	123	22	MKTILGFKGLFYLHSLIWTCAG	15	ILGFKGLFYLHSLIW	18.9	1.26
sp|Q15375	EPHA7_HUMAN	EPHA7	998	27	MVFQTRYPSWIILCYIWLLRFAHTGEA	15	YPSWIILCYIWLLRF	18.9	1.26
sp|P08582	TRFM_HUMAN	MELTF	738	19	MRGPSGALWLLLALRTVLG	11	PSGALWLLLAL	18.9	1.72
sp|Q96A99	PTX4_HUMAN	PTX4	478	25	MGCSWRKTLSFFLVFVPIYLHGASS	16	WRKTLSFFLVFVPIYL	19	1.19
sp|Q86T13	CLC14_HUMAN	CLEC14A	490	21	MRPAFALCLLWQALWPGPGGG	13	PAFALCLLWQALW	19	1.46
sp|P01701	LV151_HUMAN	IGLV1-51	117	19	MTCSPLLLTLLIHCTGSWA	12	SPLLLTLLIHCT	19	1.58
sp|Q9BWV1	BOC_HUMAN	BOC	1114	30	MLRGTMTAWRGMRPEVTLACLLLATAGCFA	12	PEVTLACLLLAT	19	1.58
tr|A2NUT2	A2NUT2_HUMAN		235	19	MTCSPLLLTLLIHCTGSWA	12	SPLLLTLLIHCT	19	1.58
tr|A2NV54	A2NV54_HUMAN		130	19	MTCSPLLLTLLIHCTGSWA	12	SPLLLTLLIHCT	19	1.58
sp|P08217	CEL2A_HUMAN	CELA2A	269	16	MIRTLLLSTLVAGALS	9	TLLLSTLVA	19	2.11
sp|Q7Z5A8	TAFA3_HUMAN	TAFA3	133	30	MSERVERNWSTGGWLLALCLAWLWTHLTLA	19	WSTGGWLLALCLAWLWTHL	19.1	1.01
sp|Q9P0V8	SLAF8_HUMAN	SLAMF8	285	22	MVMRPLWSLLLWEALLPITVTG	15	PLWSLLLWEALLPIT	19.1	1.27
sp|Q7RTX1	TS1R1_HUMAN	TAS1R1	841	20	MLLCTARLVGLQLLISCCWA	12	CTARLVGLQLLI	19.1	1.59
sp|Q9NPF7	IL23A_HUMAN	IL23A	189	19	MLGSRAVMLLLLLPWTAQG	12	SRAVMLLLLLPW	19.1	1.59
sp|P14138	EDN3_HUMAN	EDN3	238	18	MEPGLWLLFGLTVTSAAG	11	GLWLLFGLTVT	19.1	1.74
sp|P31644	GBRA5_HUMAN	GABRA5	462	31	MDNGMFSGFIMIKNLLLFCISMNLSSHFGFS	11	NLLLFCISMNL	19.1	1.74
sp|Q9UNN8	EPCR_HUMAN	PROCR	238	17	MLTTLLPILLLSGWAFC	11	TLLPILLLSGW	19.1	1.74
sp|Q24JP5	T132A_HUMAN	TMEM132A	1023	36	MCARMAGRTTAAPRGPYGPWLCLLVALALDVVRVDC	26	GRTTAAPRGPYGPWLCLLVALALDVV	19.2	0.74
sp|Q07092	COGA1_HUMAN	COL16A1	1604	21	MWVSWAPGLWLLGLWATFGHG	16	VSWAPGLWLLGLWATF	19.2	1.2
sp|Q8TCU5	NMD3A_HUMAN	GRIN3A	1115	26	MRRLSLWWLLSRVCLLLPPPCALVLA	14	LWWLLSRVCLLLPP	19.2	1.37
sp|O95868	LY66D_HUMAN	LY6G6D	133	19	MKPQFVGILLSSLLGAALG	13	PQFVGILLSSLLG	19.2	1.48
sp|Q03167	TGBR3_HUMAN	TGFBR3	851	20	MTSHYVIAIFALMSSCLATA	12	HYVIAIFALMSS	19.2	1.6
sp|Q6UXR4	SPA13_HUMAN	SERPINA13P	307	19	MEASRWWLLVTVLMAGAHC	9	WWLLVTVLM	19.2	2.13
sp|Q16288	NTRK3_HUMAN	NTRK3	839	31	MDVSLCPAKCSFWRIFLLGSVWLDYVGSVLA	17	CSFWRIFLLGSVWLDYV	19.3	1.14
sp|Q9UN75	PCDAC_HUMAN	PCDHA12	941	29	MVIIGPRGPGSQRLLLSLLLLAAWEVGSG	15	GSQRLLLSLLLLAAW	19.3	1.29
sp|Q14766	LTBP1_HUMAN	LTBP1	1721	23	MAGAWLRWGLLLWAGLLASSAHG	16	AWLRWGLLLWAGLLAS	19.4	1.21
sp|O60687	SRPX2_HUMAN	SRPX2	465	23	MASQLTQRGALFLLFFLTPAVTP	14	LTQRGALFLLFFLT	19.4	1.39
sp|P55899	FCGRN_HUMAN	FCGRT	365	23	MGVPRPQPWALGLLLFLLPGSLG	13	PQPWALGLLLFLL	19.4	1.49
sp|Q9UJQ1	LAMP5_HUMAN	LAMP5	280	29	MDLQGRGVPSIDRLRVLLMLFHTMAQIMA	12	LRVLLMLFHTMA	19.4	1.62
sp|O15123	ANGP2_HUMAN	ANGPT2	496	18	MWQIVFFTLSCDLVLAAA	10	IVFFTLSCDL	19.4	1.94
sp|Q9P246	STIM2_HUMAN	STIM2	746	14	MLVLGLLVAGAADG	6	VLGLLV	19.4	3.23
sp|Q8J025	APCD1_HUMAN	APCDD1	514	26	MSWPRRLLLRYLFPALLLHGLGEGSA	16	RLLLRYLFPALLLHGL	19.5	1.22
sp|Q96AW1	VOPP1_HUMAN	VOPP1	172	22	MRRQPAKVAALLLGLLLECTEA	15	QPAKVAALLLGLLLE	19.5	1.3
sp|Q9Y5I0	PCDAD_HUMAN	PCDHA13	950	29	MLSSWQGGPRPRQLLLWLLILAAWETGSG	14	PRQLLLWLLILAAW	19.5	1.39
sp|Q15762	CD226_HUMAN	CD226	336	18	MDYPTLLLALLHVYRALC	10	PTLLLALLHV	19.5	1.95
sp|P12259	FA5_HUMAN	F5	2224	28	MFPGCPRLWVLVVLGTSWVGWGSQGTEA	17	CPRLWVLVVLGTSWVGW	19.6	1.15
sp|P49257	LMAN1_HUMAN	LMAN1	510	30	MAGSRQRGLRARVRPLFCALLLSLGRFVRG	17	LRARVRPLFCALLLSLG	19.6	1.15
sp|P02751	FINC_HUMAN	FN1	2477	26	MLRGPGPGLLLLAVQCLGTAVPSTGA	14	GPGPGLLLLAVQCL	19.6	1.4
sp|P0DTE5	UD2A2_HUMAN	UGT2A2	536	29	MVSIRDFTMPKKFVQMLVFNLTLTEVVLS	14	FVQMLVFNLTLTEV	19.6	1.4
sp|P51460	INSL3_HUMAN	INSL3	131	20	MDPRLPAWALVLLGPALVFA	14	RLPAWALVLLGPAL	19.6	1.4
sp|Q4LDE5	SVEP1_HUMAN	SVEP1	3571	17	MWPRLAFCCWGLALVSG	13	PRLAFCCWGLALV	19.6	1.51
sp|P01721	LV657_HUMAN	IGLV6-57	117	19	MAWAPLLLTLLAHCTGSWA	11	APLLLTLLAHC	19.6	1.78
sp|P04062	GBA1_HUMAN	GBA1	536	39	MEFSSPSREECPKPLSRVSIMAGSLTGLLLLQAVSWASG	11	SLTGLLLLQAV	19.6	1.78
tr|Q9UQU9	Q9UQU9_HUMAN		25	19	MAGSLTGLLLLQAVSWASG	11	SLTGLLLLQAV	19.6	1.78
sp|Q96LC7	SIG10_HUMAN	SIGLEC10	697	16	MLLPLLLSSLLGGSQA	9	LPLLLSSLL	19.6	2.18
sp|Q9HBJ8	CLTRN_HUMAN	CLTRN	222	14	MLWLLFFLVTAIHA	8	WLLFFLVT	19.6	2.45
sp|O00206	TLR4_HUMAN	TLR4	839	23	MMSASRLAGTLIPAMAFLSCVRP	16	SRLAGTLIPAMAFLSC	19.7	1.23
sp|P19224	UD16_HUMAN	UGT1A6	532	26	MACLLRSFQRISAGVFFLALWGMVVG	16	FQRISAGVFFLALWGM	19.7	1.23
sp|O00144	FZD9_HUMAN	FZD9	591	22	MAVAPLRGALLLWQLLAAGGAA	14	VAPLRGALLLWQLL	19.7	1.41
sp|O75594	PGRP1_HUMAN	PGLYRP1	196	21	MSRRSMLLAWALPSLLRLGAA	14	SMLLAWALPSLLRL	19.7	1.41
sp|O60568	PLOD3_HUMAN	PLOD3	738	24	MTSSGPGPRFLLLLPLLLPPAASA	13	GPRFLLLLPLLLP	19.7	1.52
sp|P47870	GBRB2_HUMAN	GABRB2	512	24	MWRVRKRGYFGIWSFPLIIAAVCA	12	YFGIWSFPLIIA	19.7	1.64
sp|Q9HCT0	FGF22_HUMAN	FGF22	170	22	MRRRLWLGLAWLLLARAPDAAG	12	RLWLGLAWLLLA	19.7	1.64
sp|Q9Y6W8	ICOS_HUMAN	ICOS	199	20	MKSGLWYFFLFCLRIKVLTG	12	GLWYFFLFCLRI	19.7	1.64
sp|Q9NP55	BPIA1_HUMAN	BPIFA1	256	19	MFQTGGLIVFYGLLAQTMA	11	TGGLIVFYGLL	19.7	1.79
sp|Q13443	ADAM9_HUMAN	ADAM9	819	28	MGSGARFPSGTLRVRWLLLLGLVGPVLG	18	FPSGTLRVRWLLLLGLVG	19.8	1.1
sp|Q7Z6A9	BTLA_HUMAN	BTLA	289	30	MKTLPAMLGTGKLFWVFFLIPYLDIWNIHG	17	TGKLFWVFFLIPYLDIW	19.8	1.16
sp|O14764	GBRD_HUMAN	GABRD	452	24	MDAPARLLAPLLLLCAQQLRGTRA	16	PARLLAPLLLLCAQQL	19.8	1.24
sp|Q13219	PAPP1_HUMAN	PAPPA	1627	22	MRLWSWVLHLGLLSAALGCGLA	14	LWSWVLHLGLLSAA	19.8	1.41
sp|Q16610	ECM1_HUMAN	ECM1	540	19	MGTTARAALVLTYLAVASA	13	TARAALVLTYLAV	19.8	1.52
sp|A6NFU0	F187A_HUMAN	FAM187A	413	17	MHLALTTVLLWAWGLQA	11	LALTTVLLWAW	19.8	1.8
sp|Q13103	SPP24_HUMAN	SPP2	211	29	MISRMEKMTMMMKILIMFALGMNYWSCSG	11	ILIMFALGMNY	19.8	1.8
sp|P59826	BPIB3_HUMAN	BPIFB3	472	16	MLALWSLLLLWGLATP	10	LWSLLLLWGL	19.8	1.98
sp|Q6NT32	EST5A_HUMAN	CES5A	575	27	MSGNWVHPGQILIWAIWVLAAPTKGPS	15	WVHPGQILIWAIWVL	19.9	1.33
sp|Q8NFQ6	BPIFC_HUMAN	BPIFC	507	23	MCTKTIPVLWGCFLLWNLYVSSS	15	TIPVLWGCFLLWNLY	19.9	1.33
sp|Q6GTX8	LAIR1_HUMAN	LAIR1	287	21	MSPHPTALLGLVLCLAQTIHT	14	HPTALLGLVLCLAQ	19.9	1.42
sp|Q7Z4H8	PLGT3_HUMAN	POGLUT3	507	22	MRRLPRALLLQLRLALLVAAGA	14	LPRALLLQLRLALL	19.9	1.42
sp|P09923	PPBI_HUMAN	ALPI	528	19	MQGPWVLLLLGLRLQLSLG	13	PWVLLLLGLRLQL	19.9	1.53
sp|P10696	PPBN_HUMAN	ALPG	532	19	MQGPWVLLLLGLRLQLSLG	13	PWVLLLLGLRLQL	19.9	1.53
sp|P28799	GRN_HUMAN	GRN	593	17	MWTLVSWVALTAGLVAG	12	TLVSWVALTAGL	19.9	1.66
sp|Q92729	PTPRU_HUMAN	PTPRU	1446	24	MARAQALVLALTFQLCAPETETPA	12	AQALVLALTFQL	19.9	1.66
sp|Q8N907	DAND5_HUMAN	DAND5	189	22	MLLGQLSTLLCLLSGALPTGSG	11	LGQLSTLLCLL	19.9	1.81
sp|P12314	FCGR1_HUMAN	FCGR1A	374	15	MWFLTTLLLWVPVDG	9	FLTTLLLWV	19.9	2.21
sp|Q92637	FCGRB_HUMAN	FCGR1BP	280	15	MWFLTTLLLWVPVDG	9	FLTTLLLWV	19.9	2.21
sp|Q8WYK1	CNTP5_HUMAN	CNTNAP5	1306	24	MDSLPRLTSVLTLLFSGLWHLGLT	18	LPRLTSVLTLLFSGLWHL	20	1.11
sp|O60330	PCDGC_HUMAN	PCDHGA12	932	27	MIPARLHRDYKGLVLLGILLGTLWETG	16	YKGLVLLGILLGTLWE	20	1.25
sp|Q4G0T1	SRCRM_HUMAN	SCART1	1027	24	MRAALWTLGLGPLLLNLWAVPIGG	15	ALWTLGLGPLLLNLW	20	1.33
sp|Q8NBR0	P5I13_HUMAN	TP53I13	393	27	MAPPPPSPQLLLLAALARLLGPSEVMA	15	PSPQLLLLAALARLL	20	1.33
sp|Q9Y5H9	PCDA2_HUMAN	PCDHA2	948	29	MASSIRRGRGAWTRLLSLLLLAAWEVGSG	15	GAWTRLLSLLLLAAW	20	1.33
sp|O43852	CALU_HUMAN	CALU	315	19	MDLRQFLMCLSLCTAFALS	14	LRQFLMCLSLCTAF	20	1.43
sp|Q8IWY4	SCUB1_HUMAN	SCUBE1	988	25	MGAAAVRWHLCVLLALGTRGRLAGG	14	AVRWHLCVLLALGT	20	1.43
sp|P06865	HEXA_HUMAN	HEXA	529	22	MTSSRLWFSLLLAAAFAGRATA	12	RLWFSLLLAAAF	20	1.67
sp|Q86U17	SPA11_HUMAN	SERPINA11	422	19	MGPAWLWLLGTGILASVHC	12	AWLWLLGTGILA	20	1.67
sp|Q9NPH6	OBP2B_HUMAN	OBP2B	170	19	MKTLFLGVTLGLAAALSFT	10	TLFLGVTLGL	20	2
sp|Q9NY56	OBP2A_HUMAN	OBP2A	170	19	MKTLFLGVTLGLAAALSFT	10	TLFLGVTLGL	20	2
sp|Q8TAD2	IL17D_HUMAN	IL17D	202	17	MLVAGFLLALPPSWAAG	9	VAGFLLALP	20	2.22
sp|Q7Z5L0	VMO1_HUMAN	VMO1	202	24	MERGAGAKLLPLLLLLRATGFTCA	17	GAGAKLLPLLLLLRATG	20.1	1.18
sp|Q8NBL1	PGLT1_HUMAN	POGLUT1	392	23	MEWWASSPLRLWLLLFLLPSAQG	16	WASSPLRLWLLLFLLP	20.1	1.26
sp|Q9Y6C2	EMIL1_HUMAN	EMILIN1	1016	21	MAPRTLWSCYLCCLLTAAAGA	13	TLWSCYLCCLLTA	20.1	1.55
sp|Q8TDY8	IGDC4_HUMAN	IGDCC4	1250	24	MARGDAGRGRGLLALTFCLLAARG	12	GRGLLALTFCLL	20.1	1.67
sp|Q96PX8	SLIK1_HUMAN	SLITRK1	696	17	MLLWILLLETSLCFAAG	11	LWILLLETSLC	20.1	1.83
sp|Q9Y3Q7	ADA18_HUMAN	ADAM18	739	16	MFLLLALLTELGRLQA	7	LLLALLT	20.1	2.87
sp|Q6UWL2	SUSD1_HUMAN	SUSD1	747	29	MGRGPWDAGPSRRLLPLLLLLGLARGAAG	17	AGPSRRLLPLLLLLGLA	20.2	1.19
sp|P05408	7B2_HUMAN	SCG5	212	26	MVSRMVSTMLSGLLFWLASGWTPAFA	16	VSTMLSGLLFWLASGW	20.2	1.26
sp|O75795	UDB17_HUMAN	UGT2B17	530	23	MSLKWMSVFLLMQLSCYFSSGSC	14	WMSVFLLMQLSCYF	20.2	1.44
sp|P54855	UDB15_HUMAN	UGT2B15	530	23	MSLKWTSVFLLIQLSCYFSSGSC	14	WTSVFLLIQLSCYF	20.2	1.44
sp|Q6YHK3	CD109_HUMAN	CD109	1445	21	MQGPPLLTAAHLLCVCTAALA	14	PPLLTAAHLLCVCT	20.2	1.44
sp|Q8IWV2	CNTN4_HUMAN	CNTN4	1026	18	MRLPWELLVLQSFILCLA	13	LPWELLVLQSFIL	20.2	1.55
sp|P03951	FA11_HUMAN	F11	625	18	MIFLYQVVHFILFTSVSG	12	FLYQVVHFILFT	20.2	1.68
sp|A6NM11	L37A2_HUMAN	LRRC37A2	1700	39	MSSAQCPALVCVMSRLRFWGPWPLLMWQLLWLLVKEAQP	19	LRFWGPWPLLMWQLLWLLV	20.3	1.07
sp|A6NMS7	L37A1_HUMAN	LRRC37A	1700	39	MSSAQCPALVCVMSRLRFWGPWPLLMWQLLWLLVKEAQP	19	LRFWGPWPLLMWQLLWLLV	20.3	1.07
sp|O60309	L37A3_HUMAN	LRRC37A3	1634	37	MTSAQCPALACVMSPLRFWGPWPLLMWQLLWLLVKEA	19	LRFWGPWPLLMWQLLWLLV	20.3	1.07
sp|P14543	NID1_HUMAN	NID1	1247	27	MLASSSRIRAAWTRALLLPLLLAGPVG	18	IRAAWTRALLLPLLLAGP	20.3	1.13
sp|Q8WXA8	5HT3C_HUMAN	HTR3C	447	27	MEGGWPARQSALLCLTVSLLLQGRGDA	17	WPARQSALLCLTVSLLL	20.3	1.19
sp|P78509	RELN_HUMAN	RELN	3460	27	MERSGWARQTFLLALLLGATLRARAAA	16	WARQTFLLALLLGATL	20.3	1.27
sp|P08236	BGLR_HUMAN	GUSB	651	22	MARGSAVAWAALGPLLWGCALG	15	SAVAWAALGPLLWGC	20.3	1.35
sp|Q9H1E5	TMX4_HUMAN	TMX4	349	25	MAGGRCGPQLTALLAAWIAAVAATA	15	CGPQLTALLAAWIAA	20.3	1.35
sp|Q01151	CD83_HUMAN	CD83	205	19	MSRGLQLLLLSCAYSLAPA	13	GLQLLLLSCAYSL	20.3	1.56
sp|Q96SL4	GPX7_HUMAN	GPX7	187	19	MVAATVAAAWLLLWAAACA	11	TVAAAWLLLWA	20.3	1.85
sp|Q9Y336	SIGL9_HUMAN	SIGLEC9	463	17	MLLLLLPLLWGRERAEG	8	LLLLPLLW	20.3	2.54
sp|Q075Z2	BSPH1_HUMAN	BSPH1	132	17	MGSLMLLFVETTRNSSA	6	LMLLFV	20.3	3.38
sp|Q6UXU0	YS002_HUMAN	UNQ9165/PRO28630	137	34	MAALSRALGPLRTPAPPLWIGLFLVATGSQQSLA	24	LSRALGPLRTPAPPLWIGLFLVAT	20.4	0.85
sp|P04629	NTRK1_HUMAN	NTRK1	796	33	MLRGGRRGQLGWHSWAAGPGSLLAWLILASAGA	20	LGWHSWAAGPGSLLAWLILA	20.4	1.02
sp|P61366	OSTN_HUMAN	OSTN	133	27	MLDWRLASAHFILAVTLTLWSSGKVLS	17	WRLASAHFILAVTLTLW	20.4	1.2
sp|A5X5Y0	5HT3E_HUMAN	HTR3E	456	25	MEGSWFHRKRFSFYLLLGFLLQGRG	12	RFSFYLLLGFLL	20.4	1.7
sp|P22894	MMP8_HUMAN	MMP8	467	20	MFSLKTLPFLLLLHVQISKA	12	LKTLPFLLLLHV	20.4	1.7
sp|Q5SSG8	MUC21_HUMAN	MUC21	566	20	MKMQKGNVLLMFGLLLHLEA	12	GNVLLMFGLLLH	20.4	1.7
sp|Q8N6C5	IGSF1_HUMAN	IGSF1	1336	28	MTLDRPGEGATMLKTFTVLLFCIRMSLG	11	TFTVLLFCIRM	20.4	1.85
sp|Q9Y493	ZAN_HUMAN	ZAN	2812	17	MVPPVWTLLLLVGAALF	9	PVWTLLLLV	20.4	2.27
sp|P14867	GBRA1_HUMAN	GABRA1	456	27	MRKSPGLSDCLWAWILLLSTLTGRSYG	19	SPGLSDCLWAWILLLSTLT	20.5	1.08
sp|Q2MV58	TECT1_HUMAN	TCTN1	587	22	MRPRGLPPLLVVLLGCWASVSA	14	RGLPPLLVVLLGCW	20.5	1.46
sp|O60462	NRP2_HUMAN	NRP2	931	22	MDMFPLTWVFLALYFSRHQVRG	13	FPLTWVFLALYFS	20.5	1.58
sp|Q9Y5E3	PCDB6_HUMAN	PCDHB6	794	27	MMQTKVQNKKRQVAFFILLMLWGEVGS	12	RQVAFFILLMLW	20.5	1.71
sp|P01911	DRB1_HUMAN	HLA-DRB1	266	29	MVCLKLPGGSCMTALTVTLMVLSSPLALS	9	ALTVTLMVL	22.1	1.86
tr|Q29890	Q29890_HUMAN		296	29	MVCLKFPGGSCMAALTVTLMVLSSPLALA	9	ALTVTLMVL	22.1	1.86
tr|Q30179	Q30179_HUMAN	HLA-DRB1	123	29	MVCLKLPGGSCMTALTVTLMVLSSPLALA	9	ALTVTLMVL	22.1	1.86
tr|Q70Q10	Q70Q10_HUMAN	HLA-DRB1	266	29	MVCLKFPGGSCMAALTVTLMVLSSPLALA	9	ALTVTLMVL	22.1	1.86
tr|Q860C0	Q860C0_HUMAN	HLA-DRB1	266	29	MVCLKFPGGSCMAALTVTLMVLSSPLALA	9	ALTVTLMVL	22.1	1.86
sp|P01024	CO3_HUMAN	C3	1663	22	MGPTSGPSLLLLLLTHLPLALG	16	TSGPSLLLLLLTHLPL	20.6	1.29
sp|Q12913	PTPRJ_HUMAN	PTPRJ	1337	38	MKPAAREARLPPRSPGLRWALPLLLLLLRLGQILCAGG	16	LRWALPLLLLLLRLGQ	20.6	1.29
sp|Q9H106	SIRPD_HUMAN	SIRPD	197	29	MPIPASPLHPPLPSLLLYLLLELAGVTHV	16	LHPPLPSLLLYLLLEL	20.6	1.29
sp|Q9BT76	UPK3B_HUMAN	UPK3B	320	27	MGLPWGQPHLGLQMLLLALNCLRPSLS	15	PHLGLQMLLLALNCL	20.6	1.37
sp|P07093	GDN_HUMAN	SERPINE2	398	20	MNWHLPLFLLASVTLPSICS	13	WHLPLFLLASVTL	20.6	1.58
sp|P41180	CASR_HUMAN	CASR	1078	19	MAFYSCCWVLLALTWHTSA	13	FYSCCWVLLALTW	20.6	1.58
sp|Q8TAL6	FIBIN_HUMAN	FIBIN	211	18	MVFLKFFCMSFFCHLCQG	13	FLKFFCMSFFCHL	20.6	1.58
sp|O75144	ICOSL_HUMAN	ICOSLG	302	18	MRLGSPGLLFLLFSSLRA	12	LGSPGLLFLLFS	20.6	1.72
sp|Q13478	IL18R_HUMAN	IL18R1	541	19	MNCRELPLTLWVLISVSTA	12	ELPLTLWVLISV	20.6	1.72
sp|Q16620	NTRK2_HUMAN	NTRK2	822	31	MSSWIRWHGPAMARLWGFCWLVVGFWRAAFA	12	LWGFCWLVVGFW	20.6	1.72
sp|A6NKQ9	CGB1_HUMAN	CGB1	187	50	MSTFPVLAEDIPLRERHVKGRVDPHFRAPKMEMFQRLLLLLLLSMGGTWA	11	FQRLLLLLLLS	20.6	0.01
sp|P15391	CD19_HUMAN	CD19	556	20	MPPPRLLFFLLFLTPMEVRP	11	PRLLFFLLFLT	20.6	1.87
sp|Q8N6P7	I22R1_HUMAN	IL22RA1	574	17	MRTLLTILTVGSLAAHA	11	TLLTILTVGSL	20.6	1.87
sp|Q9UPX0	TUTLB_HUMAN	IGSF9B	1349	19	MIWYVATFIASVIGTRGLA	11	YVATFIASVIG	20.6	1.87
sp|A8K2U0	A2ML1_HUMAN	A2ML1	1454	17	MWAQLLLGMLALSPAIA	10	AQLLLGMLAL	20.6	2.06
sp|A8K4G0	CLM7_HUMAN	CD300LB	201	17	MWLPPALLLLSLSGCFS	10	LPPALLLLSL	20.6	2.06
sp|P27352	IF_HUMAN	CBLIF	417	20	MAWFALYLLSLLWATAGTST	10	FALYLLSLLW	20.6	2.06
sp|P21583	SCF_HUMAN	KITLG	273	25	MKKTQTWILTCIYLQLLLFNPLVKT	19	TQTWILTCIYLQLLLFNPL	20.7	1.09
sp|Q96MU8	KREM1_HUMAN	KREMEN1	473	19	MAPPAARLALLSAAALTLA	12	AARLALLSAAAL	20.7	1.73
sp|Q9NPG4	PCD12_HUMAN	PCDH12	1184	16	MMQLLQLLLGLLGPGG	11	LLQLLLGLLGP	20.7	1.88
sp|Q8NAC3	I17RC_HUMAN	IL17RC	791	20	MPVPWFLLSLALGRSPVVLS	10	VPWFLLSLAL	20.7	2.07
sp|O95256	I18RA_HUMAN	IL18RAP	599	14	MLCLGWIFLWLVAG	9	LGWIFLWLV	20.7	2.3
sp|P15812	CD1E_HUMAN	CD1E	388	19	MLLLFLLFEGLCCPGENTA	9	LLFLLFEGL	20.7	2.3
sp|O94856	NFASC_HUMAN	NFASC	1347	24	MARQPPPPWVHAAFLLCLLSLGGA	17	PPPPWVHAAFLLCLLSL	20.8	1.22
sp|Q68DV7	RNF43_HUMAN	RNF43	783	33	MSGGHQLQLAALWPWLLMATLQAGFGRTGLVLA	17	LQLAALWPWLLMATLQA	20.8	1.22
sp|Q9P218	COKA1_HUMAN	COL20A1	1284	28	MSSGDPAHLGLCLWLWLGATLGREQVQA	16	PAHLGLCLWLWLGATL	20.8	1.3
sp|Q1W4C9	ISK13_HUMAN	SPINK13	94	23	MAAFPHKIIFFLVCSTLTHVAFS	15	FPHKIIFFLVCSTLT	20.8	1.39
sp|Q9HCB6	SPON1_HUMAN	SPON1	807	30	MRLSPAPLKLSRTPALLALALPLAAALAFS	15	LSRTPALLALALPLA	20.8	1.39
sp|Q9UKP5	ATS6_HUMAN	ADAMTS6	1117	19	MEILWKTLTWILSLIMASS	13	ILWKTLTWILSLI	20.8	1.6
sp|Q8IZF2	AGRF5_HUMAN	ADGRF5	1346	21	MKSPRRTTLCLMFIVIYSSKA	12	RTTLCLMFIVIY	20.8	1.73
sp|Q96JK4	HIPL1_HUMAN	HHIPL1	782	19	MARARAGALLALWVLGAAA	12	ARAGALLALWVL	20.8	1.73
sp|Q9Y5F9	PCDGI_HUMAN	PCDHGB6	930	30	MGGSCAQRRRAGPRQVLFPLLLPLFYPTLS	12	QVLFPLLLPLFY	20.8	1.73
sp|Q9Y5G7	PCDG6_HUMAN	PCDHGA6	932	29	MAPPQRHPQRSEQVLLLTLLGTLWGAAAA	12	QVLLLTLLGTLW	20.8	1.73
sp|O14958	CASQ2_HUMAN	CASQ2	399	19	MKRTHLFIVGIYFLSSCRA	11	THLFIVGIYFL	20.8	1.89
sp|Q92485	ASM3B_HUMAN	SMPDL3B	455	18	MRLLAWLIFLANWGGARA	11	LLAWLIFLANW	20.8	1.89
sp|P83859	OX26_HUMAN	QRFP	136	18	MVRPYPLIYFLFLPLGAC	10	PLIYFLFLPL	20.8	2.08
sp|Q9BXJ5	C1QT2_HUMAN	C1QTNF2	285	15	MIPWVLLACALPCAA	8	WVLLACAL	20.8	2.6
sp|P36544	ACHA7_HUMAN	CHRNA7	502	22	MRCSPGGVWLALAASLLHVSLQ	16	SPGGVWLALAASLLHV	20.9	1.31
sp|Q8N8R5	CB069_HUMAN	C2orf69	385	26	MWGFRLLRSPPLLLLLPQLGIGNASS	16	LLRSPPLLLLLPQLGI	20.9	1.31
sp|P13224	GP1BB_HUMAN	GP1BB	206	25	MGSGPRGALSLLLLLLAPPSRPAAG	15	GPRGALSLLLLLLAP	20.9	1.39
sp|P55268	LAMB2_HUMAN	LAMB2	1798	32	MELTSRERGRGQPLPWELRLGLLLSVLAATLA	15	LPWELRLGLLLSVLA	20.9	1.39
sp|Q9NRD8	DUOX2_HUMAN	DUOX2	1548	28	MLRARPEALMLLGALLTGSLGPSGNQDA	15	PEALMLLGALLTGSL	20.9	1.39
sp|P41222	PTGDS_HUMAN	PTGDS	190	22	MATHHTLWMGLALLGVLGDLQA	14	HTLWMGLALLGVLG	20.9	1.49
sp|Q13705	AVR2B_HUMAN	ACVR2B	512	22	MTAPWVALALLWGSLCAGSGRG	13	PWVALALLWGSLC	20.9	1.61
sp|Q8N119	MMP21_HUMAN	MMP21	569	24	MLAASIFRPTLLLCWLAAPWPTQP	13	IFRPTLLLCWLAA	20.9	1.61
sp|P04070	PROC_HUMAN	PROC	461	18	MWQLTSLLLFVATWGISG	11	LTSLLLFVATW	20.9	1.9
sp|Q9UF33	EPHA6_HUMAN	EPHA6	1036	22	MGGCEVREFLLQFGFFLPLLTA	11	FLLQFGFFLPL	20.9	1.9
sp|P23229	ITA6_HUMAN	ITGA6	1130	23	MAAAGQLCLLYLSAGLLSRLGAA	17	AGQLCLLYLSAGLLSRL	21	1.24
sp|A6NE02	BTBDH_HUMAN	BTBD17	478	30	MPRRGYSKPGSWGSFWAMLTLVGLVTHAAQ	16	GSWGSFWAMLTLVGLV	21	1.31
sp|P37023	ACVL1_HUMAN	ACVRL1	503	23	MTLGSPRKGLLMLLMALVTQGDP	16	LGSPRKGLLMLLMALV	21	1.31
sp|Q53H76	PLA1A_HUMAN	PLA1A	456	25	MPPGPWESCFWVGGLILWLSVGSSG	16	WESCFWVGGLILWLSV	21	1.31
sp|Q9BZM4	ULBP3_HUMAN	ULBP3	244	29	MAAAASPAILPRLAILPYLLFDWSGTGRA	16	AILPRLAILPYLLFDW	21	1.31
sp|P06312	KV401_HUMAN	IGKV4-1	121	20	MVLQTQVFISLLLWISGAYG	14	LQTQVFISLLLWIS	21	1.5
sp|P55000	SLUR1_HUMAN	SLURP1	103	22	MASRWAVQLLLVAAWSMGCGEA	13	WAVQLLLVAAWSM	21	1.62
sp|Q86V85	GP180_HUMAN	GPR180	440	22	MGGLRLLAVALTCCWWPQGSQG	13	LRLLAVALTCCWW	21	1.62
sp|Q92563	TICN2_HUMAN	SPOCK2	424	22	MRAPGCGRLVLPLLLLAAAALA	13	PGCGRLVLPLLLL	21	1.62
sp|Q99538	LGMN_HUMAN	LGMN	433	17	MVWKVAVFLSVALGIGA	11	WKVAVFLSVAL	21	1.91
sp|Q9BX59	TPSNR_HUMAN	TAPBPL	468	19	MGTQEGWCLLLCLALSGAA	11	EGWCLLLCLAL	21	1.91
sp|Q9UBX1	CATF_HUMAN	CTSF	484	19	MAPWLQLLSLLGLLPGAVA	11	WLQLLSLLGLL	21	1.91
sp|Q99217	AMELX_HUMAN	AMELX	191	16	MGTWILFACLLGAAFA	10	TWILFACLLG	21	2.1
sp|Q99965	ADAM2_HUMAN	ADAM2	735	16	MWRVLFLLSGLGGLRM	8	VLFLLSGL	21	2.63
sp|Q8N3G9	TM130_HUMAN	TMEM130	435	27	MAQAVWSRLGRILWLACLLPWAPAGVA	19	AVWSRLGRILWLACLLPWA	21.1	1.11
sp|Q15818	NPTX1_HUMAN	NPTX1	432	22	MPAGRAARTCALLALCLLGAGA	15	GRAARTCALLALCLL	21.1	1.41
sp|P25942	TNR5_HUMAN	CD40	277	20	MVRLPLQCVLWGCLLTAVHP	13	LPLQCVLWGCLLT	21.1	1.62
sp|Q58EX2	SDK2_HUMAN	SDK2	2172	20	MWGLLIWTLLALHQIRAARA	13	GLLIWTLLALHQI	21.1	1.62
sp|Q9Y219	JAG2_HUMAN	JAG2	1238	26	MRAQGRGRLPRRLLLLLALWVQAARP	13	LPRRLLLLLALWV	21.1	1.62
sp|P41439	FOLR3_HUMAN	FOLR3	245	22	MDMAWQMMQLLLLALVTAAGSA	12	QMMQLLLLALVT	21.1	1.76
sp|P45452	MMP13_HUMAN	MMP13	471	19	MHPGVLAAFLFLSWTHCRA	12	PGVLAAFLFLSW	21.1	1.76
sp|Q03692	COAA1_HUMAN	COL10A1	680	18	MLPQIPFLLLVSLNLVHG	12	QIPFLLLVSLNL	21.1	1.76
sp|P30203	CD6_HUMAN	CD6	668	19	MWLFFGITGLLTAALSGHP	11	LFFGITGLLTA	21.1	1.92
sp|Q6BAA4	FCRLB_HUMAN	FCRLB	426	17	MWPLTALLLLVPSSGQA	10	PLTALLLLVP	21.1	2.11
sp|Q16557	PSG3_HUMAN	PSG3	428	34	MGPLSAPPCTQRITWKGLLLTALLLNFWNLPTTA	18	ITWKGLLLTALLLNFWNL	21.2	1.18
sp|Q86YD3	TMM25_HUMAN	TMEM25	366	26	MALPPGPAALRHTLLLLPALLSSGWG	15	AALRHTLLLLPALLS	21.2	1.41
sp|Q96RI0	PAR4_HUMAN	F2RL3	385	18	MWGRLLLWPLVLGFSLSG	14	GRLLLWPLVLGFSL	21.2	1.51
tr|A2NVQ1	A2NVQ1_HUMAN	T-Cell	129	19	METLLGLLILWLQLQWVSS	14	TLLGLLILWLQLQW	21.2	1.51
sp|P43234	CATO_HUMAN	CTSO	321	23	MDVRALPWLPWLLWLLCRGGGDA	13	ALPWLPWLLWLLC	21.2	1.63
sp|P98095	FBLN2_HUMAN	FBLN2	1184	27	MVLLWEPAGAWLALGLALALGPSVAAA	20	LWEPAGAWLALGLALALGPS	21.3	1.06
sp|P42702	LIFR_HUMAN	LIFR	1097	44	MMDIYVCLKRPSWMVDNKRMRTASNFQWLLSTFILLYLMNQVNS	17	ASNFQWLLSTFILLYLM	21.3	1.25
sp|Q9NR61	DLL4_HUMAN	DLL4	685	26	MAAASRSASGWALLLLVALWQQRAAG	17	ASRSASGWALLLLVALW	21.3	1.25
sp|O95633	FSTL3_HUMAN	FSTL3	263	32	MRPGAPGPLWPLPWGALAWAVGFVSSMGSGNP	16	LWPLPWGALAWAVGFV	21.3	1.33
sp|Q8WXS8	ATS14_HUMAN	ADAMTS14	1223	21	MAPLRALLSYLLPLHCALCAA	15	LRALLSYLLPLHCAL	21.3	1.42
sp|Q9H3U7	SMOC2_HUMAN	SMOC2	446	21	MLLPQLCWLPLLAGLLPPVPA	15	LPQLCWLPLLAGLLP	21.3	1.42
sp|P06315	KV502_HUMAN	IGKV5-2	115	20	MGSQVHLLSFLLLWISDTRA	13	QVHLLSFLLLWIS	21.3	1.64
sp|Q6UW88	EPGN_HUMAN	EPGN	154	20	MALGVPISVYLLFNAMTALT	13	LGVPISVYLLFNA	21.3	1.64
sp|Q9BZZ2	SN_HUMAN	SIGLEC1	1709	19	MGFLPKLLLLASFFPAGQA	13	FLPKLLLLASFFP	21.3	1.64
sp|Q9UNA0	ATS5_HUMAN	ADAMTS5	930	27	MLLGWASLLLCAFRLPLAAVGPAATPA	13	LGWASLLLCAFRL	21.3	1.64
sp|P21754	ZP3_HUMAN	ZP3	424	22	MELSYRLFICLLLWGSTELCYP	12	LSYRLFICLLLW	21.3	1.78
sp|Q9HCN6	GPVI_HUMAN	GP6	339	20	MSPSPTALFCLGLCLGRVPA	12	SPTALFCLGLCL	21.3	1.77
sp|P10912	GHR_HUMAN	GHR	638	18	MDLWQLLLTLALAGSSDA	11	LWQLLLTLALA	21.3	1.94
sp|P53420	CO4A4_HUMAN	COL4A4	1690	38	MWSLHIVLMRCSFRLTKSLATGPWSLILILFSVQYVYG	21	LTKSLATGPWSLILILFSVQY	21.4	1.02
sp|P43681	ACHA4_HUMAN	CHRNA4	627	26	MELGGPGAPRLLPPLLLLLGTGLLRA	16	APRLLPPLLLLLGTGL	21.4	1.34
sp|Q86WN2	IFNE_HUMAN	IFNE	208	21	MIIKHFFGTVLVLLASTTIFS	13	HFFGTVLVLLAST	21.4	1.65
sp|Q9UBR2	CATZ_HUMAN	CTSZ	303	23	MARRGPGWRPLLLLVLLAGAAQG	12	GWRPLLLLVLLA	21.4	1.78
sp|Q6UX27	VSTM1_HUMAN	VSTM1	236	16	MTAEFLSLLCLGLCLG	11	AEFLSLLCLGL	21.4	1.95
sp|Q99218	AMELY_HUMAN	AMELY	206	16	MGTWILFACLVGAAFA	10	TWILFACLVG	21.4	2.14
sp|O60939	SCN2B_HUMAN	SCN2B	215	29	MHRDAWLPRPAFSLTGLSLFFSLVPPGRS	21	AWLPRPAFSLTGLSLFFSLVP	21.5	1.02
sp|P12107	COBA1_HUMAN	COL11A1	1806	35	MEPWSSRWKTKRWLWDFTVTTLALTFLFQAREVRG	16	WLWDFTVTTLALTFLF	21.5	1.34
sp|P20849	CO9A1_HUMAN	COL9A1	921	23	MKTCWKIPVFFFVCSFLEPWASA	16	TCWKIPVFFFVCSFLE	21.5	1.34
sp|Q9H7Y0	DIK2B_HUMAN	DIPK2B	433	31	MEPQLGPEAAALRPGWLALLLWVSALSCSFS	15	LRPGWLALLLWVSAL	21.5	1.43
sp|O75310	UDB11_HUMAN	UGT2B11	529	23	MTLKWTSVLLLIHLSCYFSSGSC	14	WTSVLLLIHLSCYF	21.5	1.54
sp|Q7Z5Y6	BMP8A_HUMAN	BMP8A	402	24	MAARPGPLWLLGLTLCALGGGGPG	14	PGPLWLLGLTLCAL	21.5	1.54
sp|P49765	VEGFB_HUMAN	VEGFB	207	21	MSPLLRRLLLAALLQLAPAQA	13	LLRRLLLAALLQL	21.5	1.65
sp|Q14957	NMDE3_HUMAN	GRIN2C	1233	20	MGGALGPALLLTSLFGAWAG	13	ALGPALLLTSLFG	21.5	1.65
sp|Q96A84	EMID1_HUMAN	EMID1	441	22	MGGPRAWALLCLGLLLPGGGAA	13	PRAWALLCLGLLL	21.5	1.65
tr|O15398	O15398_HUMAN	NMDAR2C	1236	20	MGGALGPALLLTSLFGAWAG	13	ALGPALLLTSLFG	21.5	1.65
sp|Q5VXI9	LIPN_HUMAN	LIPN	398	18	MMWLLLTTTCLICGTLNA	12	LLLTTTCLICGT	21.5	1.79
sp|Q9NRN5	OLFL3_HUMAN	OLFML3	406	21	MGPSTPLLILFLLSWSGPLQG	12	STPLLILFLLSW	21.5	1.79
sp|P05067	A4_HUMAN	APP	770	17	MLPGLALLLLAAWTARA	11	PGLALLLLAAW	21.5	1.95
sp|P78536	ADA17_HUMAN	ADAM17	824	17	MRQSLLFLTSVVPFVLA	11	SLLFLTSVVPF	21.5	1.95
sp|Q6UVY6	MOXD1_HUMAN	MOXD1	613	18	MCCWPLLLLWGLLPGTAA	11	CWPLLLLWGLL	21.5	1.95
sp|Q86Y29	BAGE3_HUMAN	BAGE3	109	17	MAAGVVFLALSAQLLQA	11	GVVFLALSAQL	21.5	1.95
sp|Q86Y30	BAGE2_HUMAN	BAGE2	109	17	MAAGVVFLALSAQLLQA	11	GVVFLALSAQL	21.5	1.95
sp|O75309	CAD16_HUMAN	CDH16	829	18	MVPAWLWLLCVSVPQALP	10	AWLWLLCVSV	21.5	2.15
sp|P14314	GLU2B_HUMAN	PRKCSH	528	14	MLLPLLLLLPMCWA	9	LPLLLLLPM	21.5	2.39
sp|Q96J84	KIRR1_HUMAN	KIRREL1	757	18	MLSLLVWILTLSDTFSQG	9	SLLVWILTL	21.5	2.39
sp|P01189	COLI_HUMAN	POMC	267	26	MPRSCCSRSGALLLALLLQASMEVRG	18	SCCSRSGALLLALLLQAS	21.6	1.2
sp|O00634	NET3_HUMAN	NTN3	580	27	MPGWPWGLLLTAGTLFAALSPGPPAPA	16	WPWGLLLTAGTLFAAL	21.6	1.35
sp|P31785	IL2RG_HUMAN	IL2RG	369	22	MLKPSLPFTSLLFLQLPLLGVG	16	PSLPFTSLLFLQLPLL	21.6	1.35
sp|O15321	TM9S1_HUMAN	TM9SF1	606	32	MTVVGNPRSWSCQWLPILILLLGTGHGPGVEG	15	SWSCQWLPILILLLG	21.6	1.44
sp|P08572	CO4A2_HUMAN	COL4A2	1712	33	MGRDQRAVAGPALRRWLLLGTVTVGFLAQSVLA	14	WLLLGTVTVGFLAQ	21.6	1.54
sp|P31994	FCG2B_HUMAN	FCGR2B	310	42	MGILSFLPVLATESDWADCKSPQPWGHMLLWTAVLFLAPVAG	14	WGHMLLWTAVLFLA	21.6	1.54
sp|P31995	FCG2C_HUMAN	FCGR2C	323	42	MGILSFLPVLATESDWADCKSPQPWGHMLLWTAVLFLAPVAG	14	WGHMLLWTAVLFLA	21.6	1.54
sp|O00292	LFTY2_HUMAN	LEFTY2	366	21	MWPLWLCWALWVLPLAGPGAA	13	PLWLCWALWVLPL	21.6	1.66
tr|O95973	O95973_HUMAN	IGM	150	19	MKHLWFFLLLVAAPRWVLS	12	LWFFLLLVAAPR	21.6	1.8
sp|Q9UGN4	CLM8_HUMAN	CD300A	299	17	MWLPWALLLLWVPGCFA	10	LPWALLLLWV	21.6	2.16
sp|Q9UQP3	TENN_HUMAN	TNN	1299	26	MSLQEMFRFPMGLLLGSVLLVASAPA	18	LQEMFRFPMGLLLGSVLL	21.7	1.21
sp|Q9Y5G8	PCDG5_HUMAN	PCDHGA5	931	29	MASPPRGWGCGELLLPFMLLGTLCEPGSG	17	GWGCGELLLPFMLLGTL	21.7	1.28
sp|Q6UWJ1	TMCO3_HUMAN	TMCO3	677	22	MKVLGRSFFWVLFPVLPWAVQA	16	VLGRSFFWVLFPVLPW	21.7	1.36
sp|O75096	LRP4_HUMAN	LRP4	1905	20	MRRQWGALLLGALLCAHGLA	13	QWGALLLGALLCA	21.7	1.67
sp|Q96LA6	FCRL1_HUMAN	FCRL1	429	16	MLPRLLLLICAPLCEP	10	RLLLLICAPL	21.7	2.17
sp|Q6UXH9	PAMR1_HUMAN	PAMR1	720	23	MELGCWTQLGLTFLQLLLISSLP	16	LGCWTQLGLTFLQLLL	21.8	1.36
sp|Q6ZVN8	RGMC_HUMAN	HJV	426	35	MGEPGQSPSPRSSHGSPPTLSTLTLLLLLCGHAHS	16	GSPPTLSTLTLLLLLC	21.8	1.36
sp|A8MVW5	HECA2_HUMAN	HEPACAM2	462	31	MGQDAFMEPFGDTLGVFQCKIYLLLFGACSG	15	TLGVFQCKIYLLLFG	21.8	1.45
sp|Q96RW7	HMCN1_HUMAN	HMCN1	5635	21	MISWEVVHTVFLFALLYSSLA	14	WEVVHTVFLFALLY	21.8	1.56
sp|Q9BSG0	PADC1_HUMAN	PRADC1	188	21	MVPGAAGWCCLVLWLPACVAA	14	GAAGWCCLVLWLPA	21.8	1.56
sp|Q9H1M3	DB129_HUMAN	DEFB129	183	19	MKLLFPIFASLMLQYQVNT	13	LLFPIFASLMLQY	21.8	1.68
tr|A2NW98	A2NW98_HUMAN		134	20	MVLQTQVFISLLLWISGASG	13	LQTQVFISLLLWI	21.8	1.68
sp|P48740	MASP1_HUMAN	MASP1	699	19	MRWLLLYYALCFSLSKASA	12	WLLLYYALCFSL	21.8	1.82
sp|P17538	CTRB1_HUMAN	CTRB1	263	18	MASLWLLSCFSLVGAAFG	11	LWLLSCFSLVG	21.8	1.98
sp|P56704	WNT3A_HUMAN	WNT3A	352	18	MAPLGYFLLLCSLKQALG	10	LGYFLLLCSL	21.8	2.18
sp|Q8N3Z0	PRS35_HUMAN	PRSS35	413	20	MENMLLWLIFFTPGWTLIDG	9	MLLWLIFFT	21.8	2.42
sp|Q8NFW1	COMA1_HUMAN	COL22A1	1626	27	MAGLRGNAVAGLLWMLLLWSGGGGCQA	16	LRGNAVAGLLWMLLLW	21.9	1.37
sp|Q9BY64	UDB28_HUMAN	UGT2B28	529	23	MALKWTSVLLLIHLGCYFSSGSC	14	WTSVLLLIHLGCYF	21.9	1.56
sp|Q9H013	ADA19_HUMAN	ADAM19	955	24	MPGGAGAARLCLLAFALQPLRPRA	14	AARLCLLAFALQPL	21.9	1.56
sp|P04211	LV743_HUMAN	IGLV7-43	117	19	MAWTPLFLFLLTCCPGSNS	12	WTPLFLFLLTCC	21.9	1.83
tr|A0N8J8	A0N8J8_HUMAN		116	19	MAWTPLFLFLLTCCPGSNS	12	WTPLFLFLLTCC	21.9	1.83
sp|Q9NZW4	DSPP_HUMAN	DSPP	1301	15	MKIITYFCIWAVAWA	10	IITYFCIWAV	21.9	2.19
sp|O94919	ENDD1_HUMAN	ENDOD1	500	21	MGTARWLALGSLFALAGLLEG	15	ARWLALGSLFALAGL	22	1.47
sp|P40189	IL6RB_HUMAN	IL6ST	918	22	MLTLQTWLVQALFIFLTTESTG	14	LQTWLVQALFIFLT	22	1.57
sp|P78552	I13R1_HUMAN	IL13RA1	427	26	MEWPARLCGLWALLLCAGGGGGGGGA	14	PARLCGLWALLLCA	22	1.57
sp|Q96NZ8	WFKN1_HUMAN	WFIKKN1	548	19	MPALRPLLPLLLLLRLTSG	13	LRPLLPLLLLLRL	22	1.69
sp|P20851	C4BPB_HUMAN	C4BPB	252	17	MFFWCACCLMVAWRVSA	11	FWCACCLMVAW	22	2
sp|Q9P0M4	IL17C_HUMAN	IL17C	197	18	MTLLPGLLFLTWLHTCLA	11	LLPGLLFLTWL	22	2
sp|P16144	ITB4_HUMAN	ITGB4	1822	27	MAGPRPSPWARLLLAALISVSLSGTLA	17	PSPWARLLLAALISVSL	22.1	1.3
sp|Q5FYB1	ARSI_HUMAN	ARSI	569	23	MHTLTGFSLVSLLSFGYLSWDWA	17	TLTGFSLVSLLSFGYLS	22.1	1.3
sp|Q9H0V9	LMA2L_HUMAN	LMAN2L	348	44	MAATLGPLGSWQQWRRCLSARDGSRMLLLLLLLGSGQGPQQVGA	17	CLSARDGSRMLLLLLLL	22.1	1.3
sp|Q9UKZ9	PCOC2_HUMAN	PCOLCE2	415	23	MRGANAWAPLCLLLAAATQLSRQ	17	ANAWAPLCLLLAAATQL	22.1	1.3
sp|P80108	PHLD_HUMAN	GPLD1	840	23	MSAFRLWPGLLIMLGSLCHRGSP	15	FRLWPGLLIMLGSLC	22.1	1.47
sp|Q92823	NRCAM_HUMAN	NRCAM	1304	29	MQLKIMPKKKRLSAGRVPLILFLCQMISA	15	LSAGRVPLILFLCQM	22.1	1.47
tr|A2NVP9	A2NVP9_HUMAN	T-Cell	73	21	MACPGFLWALVISTCLEFSMA	15	PGFLWALVISTCLEF	22.1	1.47
sp|Q9UIG4	PS1C2_HUMAN	PSORS1C2	136	22	MILNWKLLGILVLCLHTRGISG	14	LNWKLLGILVLCLH	22.1	1.58
sp|A5D8T8	CL18A_HUMAN	CLEC18A	446	26	MLHPETSPGRGHLLAVLLALLGTAWA	13	RGHLLAVLLALLG	22.1	1.7
sp|Q6UXF7	CL18B_HUMAN	CLEC18B	455	26	MLHPETSPGRGHLLAVLLALLGTTWA	13	RGHLLAVLLALLG	22.1	1.7
sp|Q8NCF0	CL18C_HUMAN	CLEC18C	446	26	MLHPETSPGRGHLLAVLLALLGTAWA	13	RGHLLAVLLALLG	22.1	1.7
sp|P04141	CSF2_HUMAN	CSF2	144	17	MWLQSLLLLGTVACSIS	12	LQSLLLLGTVAC	22.1	1.84
sp|P16473	TSHR_HUMAN	TSHR	764	21	MRPADLLQLVLLLDLPRDLGG	12	ADLLQLVLLLDL	22.1	1.84
sp|Q6UXZ3	CLM5_HUMAN	CD300LD	194	18	MWLSPSLLLLILPGYSIA	12	LSPSLLLLILPG	22.1	1.84
sp|Q8TAA1	RNS11_HUMAN	RNASE11	199	18	METFPLLLLSLGLVLAEA	11	TFPLLLLSLGL	22.1	2.01
sp|Q9BYF1	ACE2_HUMAN	ACE2	805	17	MSSSSWLLLSLVAVTAA	11	SSWLLLSLVAV	22.1	2.01
sp|P06756	ITAV_HUMAN	ITGAV	1048	30	MAFPPRRRLRLGPRGLPLLLSGLLLPLCRA	19	LRLGPRGLPLLLSGLLLPL	22.2	1.17
sp|Q9Y5H7	PCDA5_HUMAN	PCDHA5	936	28	MVYSRRGSLGSRLLLLWLLLAYWKAGSG	17	GSLGSRLLLLWLLLAYW	22.2	1.31
sp|O43895	XPP2_HUMAN	XPNPEP2	674	21	MARAHWGCCPWLVLLCACAWG	15	AHWGCCPWLVLLCAC	22.2	1.48
sp|P13726	TF_HUMAN	F3	295	32	METPAWPRVPRPETAVARTLLLGWVFAQVAGA	15	AVARTLLLGWVFAQV	22.2	1.48
sp|Q12891	HYAL2_HUMAN	HYAL2	473	20	MRAGPGPTVTLALVLAVSWA	14	GPGPTVTLALVLAV	22.2	1.59
sp|Q5T4B2	GT253_HUMAN	CERCAM	595	24	MRAARAAPLLQLLLLLGPWLEAAG	14	AAPLLQLLLLLGPW	22.2	1.59
sp|P24046	GBRR1_HUMAN	GABRR1	479	24	MLAVPNMRFGIFLLWWGWVLATES	12	FGIFLLWWGWVL	22.2	1.85
sp|P10747	CD28_HUMAN	CD28	220	18	MLRLLLALNLFPSIQVTG	11	LLLALNLFPSI	22.2	2.02
sp|P40197	GPV_HUMAN	GP5	560	16	MLRGTLLCAVLGLLRA	10	GTLLCAVLGL	22.2	2.22
sp|Q14515	SPRL1_HUMAN	SPARCL1	664	16	MKTGLFFLCLLGTAAA	9	TGLFFLCLL	22.2	2.47
sp|Q6PJG9	LRFN4_HUMAN	LRFN4	635	16	MAPPLLLLLLASGAAA	9	PLLLLLLAS	22.2	2.47
sp|O14944	EREG_HUMAN	EREG	169	32	MTAGRRMEMLCAGRVPALLLCLGFHLLQAVLS	17	AGRVPALLLCLGFHLLQ	22.3	1.31
sp|O15041	SEM3E_HUMAN	SEMA3E	775	25	MASAGHIITLLLWGYLLELWTGGHT	17	AGHIITLLLWGYLLELW	22.3	1.31
sp|Q14641	INSL4_HUMAN	INSL4	139	25	MASLFRSYLPAIWLLLSQLLRESLA	17	LFRSYLPAIWLLLSQLL	22.3	1.31
sp|P05106	ITB3_HUMAN	ITGB3	788	26	MRARPRPRPLWATVLALGALAGVGVG	16	RPLWATVLALGALAGV	22.3	1.39
sp|Q5SZI1	LRAD2_HUMAN	LDLRAD2	272	25	MEACCLLQLPQRLLLLGAAALTATA	16	LLQLPQRLLLLGAAAL	22.3	1.39
sp|O75326	SEM7A_HUMAN	SEMA7A	666	44	MTPPPPGRAAPSAPRARVPGPPARLGLPLRLRLLLLLWAAAASA	14	LGLPLRLRLLLLLW	22.3	1.59
sp|P08575	PTPRC_HUMAN	PTPRC	1306	25	MTMYLWLKLLAFGFAFLDTEVFVTG	14	LWLKLLAFGFAFLD	22.3	1.59
sp|Q6PRD1	GP179_HUMAN	GPR179	2367	27	MGTRGAVMPPPMWGLLGCCFVCAWALG	11	MWGLLGCCFVC	22.3	2.03
sp|P0DTE7	AMY1B_HUMAN	AMY1B	511	15	MKLFWLLFTIGFCWA	10	LFWLLFTIGF	22.3	2.23
sp|P0DTE8	AMY1C_HUMAN	AMY1C	511	15	MKLFWLLFTIGFCWA	10	LFWLLFTIGF	22.3	2.23
sp|P0DUB6	AMY1A_HUMAN	AMY1A	511	15	MKLFWLLFTIGFCWA	10	LFWLLFTIGF	22.3	2.23
sp|Q9BXJ2	C1QT7_HUMAN	C1QTNF7	289	16	MFVLLYVTSFAICASG	10	VLLYVTSFAI	22.3	2.23
sp|P43235	CATK_HUMAN	CTSK	329	15	MWGLKVLLLPVVSFA	9	LKVLLLPVV	22.3	2.48
sp|Q8N3H0	TAFA2_HUMAN	TAFA2	131	30	MSKRYLQKATKGKLLIIIFIVTLWGKVVSS	21	YLQKATKGKLLIIIFIVTLWG	22.4	1.07
sp|P06127	CD5_HUMAN	CD5	495	24	MPMGSLQPLATLYLLGMLVASCLG	15	SLQPLATLYLLGMLV	22.4	1.49
sp|Q9UEF7	KLOT_HUMAN	KL	1012	33	MPASAPPRRPRPPPPSLSLLLVLLGLGGRRLRA	15	PPPPSLSLLLVLLGL	22.4	1.49
sp|Q9UHF1	EGFL7_HUMAN	EGFL7	273	19	MRGSQEVLLMWLLVLAVGG	13	SQEVLLMWLLVLA	22.4	1.72
sp|Q9UKJ1	PILRA_HUMAN	PILRA	303	26	MGRPLLLPLLPLLLPPAFLQPSGSTG	13	PLLLPLLPLLLPP	22.4	1.72
sp|P26927	HGFL_HUMAN	MST1	711	18	MGWLPLLLLLTQCLGVPG	12	WLPLLLLLTQCL	22.4	1.87
sp|O43699	SIGL6_HUMAN	SIGLEC6	453	26	MQGAQEASASEMLPLLLPLLWAGALA	11	MLPLLLPLLWA	22.4	2.04
sp|P28068	DMB_HUMAN	HLA-DMB	263	18	MITFLPLLLGLSLGCTGA	11	FLPLLLGLSLG	22.4	2.04
sp|Q6UXQ8	YO002_HUMAN	UNQ6190/PRO20217	127	23	MAGVRARAPLPLALLLSLPAAPG	11	APLPLALLLSL	22.4	2.04
sp|P08185	CBG_HUMAN	SERPINA6	405	22	MPLLLYTCLLWLPTSGLWTVQA	10	LLLYTCLLWL	22.4	2.24
sp|P07477	TRY1_HUMAN	PRSS1	247	15	MNPLLILTFVAAALA	9	PLLILTFVA	22.4	2.49
sp|P07602	SAP_HUMAN	PSAP	524	21	MYALFLLASLLGAALAGPVLG	9	LFLLASLLG	22.4	2.49
sp|Q13410	BT1A1_HUMAN	BTN1A1	526	26	MAVFPSSGLPRCLLTLILLQLPKLDS	18	FPSSGLPRCLLTLILLQL	22.5	1.25
sp|O75078	ADA11_HUMAN	ADAM11	769	23	MRLLRRWAFAALLLSLLPTPGLG	16	LLRRWAFAALLLSLLP	22.5	1.41
sp|P09919	CSF3_HUMAN	CSF3	207	30	MAGPATQSPMKLMALQLLLWHSALWTVQEA	16	LMALQLLLWHSALWTV	22.5	1.41
sp|P12821	ACE_HUMAN	ACE	1306	29	MGAASGRRGPGLLLPLPLLLLLPPQPALA	16	RGPGLLLPLPLLLLLP	22.5	1.41
sp|Q96DN0	ERP27_HUMAN	ERP27	273	25	MEAAPSRFMFLLFLLTCELAAEVAA	16	PSRFMFLLFLLTCELA	22.5	1.41
sp|P11717	MPRI_HUMAN	IGF2R	2491	40	MGAAAGRSPHLGPAPARRPQRSLLLLQLLLLVAAPGSTQA	15	PQRSLLLLQLLLLVA	22.5	1.5
sp|O15031	PLXB2_HUMAN	PLXNB2	1838	19	MALQLWALTLLGLLGAGAS	13	LQLWALTLLGLLG	22.5	1.73
sp|P07288	KLK3_HUMAN	KLK3	261	17	MWVPVVFLTLSVTWIGA	12	VPVVFLTLSVTW	22.5	1.88
sp|P08709	FA7_HUMAN	F7	466	20	MVSQALRLLCLLLGLQGCLA	12	QALRLLCLLLGL	22.5	1.88
sp|P78325	ADAM8_HUMAN	ADAM8	824	20	MRGLGLWLLGAMMLPAIAPS	12	GLGLWLLGAMML	22.5	1.88
sp|Q96HA4	CA159_HUMAN	C1orf159	380	18	MALRHLALLAGLLVGVAS	12	LRHLALLAGLLV	22.5	1.88
tr|Q546G3	Q546G3_HUMAN	KLK3	261	17	MWVPVVFLTLSVTWIGA	12	VPVVFLTLSVTW	22.5	1.88
tr|Q8NCW4	Q8NCW4_HUMAN	KLK3	220	17	MWVPVVFLTLSVTWIGA	12	VPVVFLTLSVTW	22.5	1.88
tr|Q96A30	Q96A30_HUMAN	KLK3	180	17	MWVPVVFLTLSVTWIGA	12	VPVVFLTLSVTW	22.5	1.88
sp|P49184	DNSL1_HUMAN	DNASE1L1	302	18	MHYPTALLFLILANGAQA	11	YPTALLFLILA	22.5	2.05
sp|Q16445	GBRA6_HUMAN	GABRA6	453	19	MASSLPWLCIILWLENALG	11	SLPWLCIILWL	22.5	2.05
sp|Q86YD5	LRAD3_HUMAN	LDLRAD3	345	17	MWLLGPLCLLLSSAAES	10	LLGPLCLLLS	22.5	2.25
sp|Q8WUA8	TSK_HUMAN	TSKU	353	16	MPWPLLLLLAVSGAQT	9	WPLLLLLAV	22.5	2.5
sp|O43291	SPIT2_HUMAN	SPINT2	252	27	MAQLCGLRRSRAFLALLGSLLLSGVLA	20	LCGLRRSRAFLALLGSLLLS	22.6	1.13
sp|P58215	LOXL3_HUMAN	LOXL3	753	25	MRPVSVWQWSPWGLLLCLLCSSCLG	17	VSVWQWSPWGLLLCLLC	22.6	1.33
sp|Q12864	CAD17_HUMAN	CDH17	832	22	MILQAHLHSLCLLMLYLATGYG	16	LQAHLHSLCLLMLYLA	22.6	1.41
sp|P55286	CADH8_HUMAN	CDH8	799	29	MPERLAEMLLDLWTPLIILWITLPPCIYM	15	LDLWTPLIILWITLP	22.6	1.51
sp|Q9HD43	PTPRH_HUMAN	PTPRH	1115	25	MAGAGGGLGVWGNLVLLGLCSWTGA	15	LGVWGNLVLLGLCSW	22.6	1.51
sp|P0C0L4	CO4A_HUMAN	C4A	1744	19	MRLLWGLIWASSFFTLSLQ	14	LLWGLIWASSFFTL	22.6	1.61
sp|P0C0L5	CO4B_HUMAN	C4B	1744	19	MRLLWGLIWASSFFTLSLQ	14	LLWGLIWASSFFTL	22.6	1.61
sp|P58166	INHBE_HUMAN	INHBE	350	19	MRLPDVQLWLVLLWALVRA	14	LPDVQLWLVLLWAL	22.6	1.61
sp|Q6IEE7	T132E_HUMAN	TMEM132E	1074	25	MAPGMSGRGGAALLCLSALLAHASG	14	RGGAALLCLSALLA	22.6	1.61
sp|O00230	CORT_HUMAN	CORT	105	20	MPLSPGLLLLLLSGATATAA	12	LSPGLLLLLLSG	22.6	1.88
sp|Q96LB8	PGRP4_HUMAN	PGLYRP4	373	17	MLPWLLVFSALGIQAWG	10	WLLVFSALGI	22.6	2.26
sp|Q9Y5G4	PCDG9_HUMAN	PCDHGA9	932	28	MAAPTKCQLRGRLVLLCSLLGMLWEARA	18	CQLRGRLVLLCSLLGMLW	22.7	1.26
sp|Q13591	SEM5A_HUMAN	SEMA5A	1074	22	MKGTCVIAWLFSSLGLWRLAHP	14	TCVIAWLFSSLGLW	22.7	1.62
sp|Q9Y2B0	CNPY2_HUMAN	CNPY2	182	20	MKGWGWLALLLGALLGTAWA	14	WGWLALLLGALLGT	22.7	1.62
sp|O95711	LY86_HUMAN	LY86	162	20	MKGFTATLFLWTLIFPSCSG	13	GFTATLFLWTLIF	22.7	1.75
sp|P22792	CPN2_HUMAN	CPN2	545	21	MLPGAWLLWTSLLLLARPAQP	13	GAWLLWTSLLLLA	22.7	1.75
sp|Q7RTX0	TS1R3_HUMAN	TAS1R3	852	20	MLGPAVLGLSLWALLHPGTG	13	GPAVLGLSLWALL	22.7	1.75
sp|Q5SY80	CTSRE_HUMAN	CATSPERE	951	19	MSAREVAVLLLWLSCYGSA	11	EVAVLLLWLSC	22.7	2.06
sp|Q7Z7H5	TMED4_HUMAN	TMED4	227	29	MAGVGAGPLRAMGRQALLLLALCATGAQG	11	QALLLLALCAT	22.7	2.06
sp|Q8NHM4	TRY6_HUMAN	PRSS3P2	247	15	MNPLLILAFVGAAVA	9	PLLILAFVG	22.7	2.52
sp|O15399	NMDE4_HUMAN	GRIN2D	1336	25	MRGAGGPRGPRGPAKMLLLLALACA	7	MLLLLAL	22.7	3.24
sp|Q9Y5H0	PCDG3_HUMAN	PCDHGA3	932	29	MTNCLSFRNGRGLALLCALLGTLCETGSG	20	LSFRNGRGLALLCALLGTLC	22.8	1.14
tr|Q14535	Q14535_HUMAN	HLA	67	25	MALRAGLVLGFHTLMTLLSPQEAGA	17	LRAGLVLGFHTLMTLLS	22.8	1.34
sp|P25116	PAR1_HUMAN	F2R	425	22	MGPRRLLLVAACFSLCGPLLSA	16	RRLLLVAACFSLCGPL	22.8	1.43
sp|Q8NFM7	I17RD_HUMAN	IL17RD	739	26	MAPWLQLCSVFFTVNACLNGSQLAVA	15	WLQLCSVFFTVNACL	22.8	1.52
sp|P20396	TRH_HUMAN	TRH	242	24	MPGPWLLLALALTLNLTGVPGGRA	14	PWLLLALALTLNLT	22.8	1.63
sp|Q8TE60	ATS18_HUMAN	ADAMTS18	1221	47	MECALLLACAFPAAGSGPPRGLAGLGRVAKALQLCCLCCASVAAALA	14	AKALQLCCLCCASV	22.8	1.63
sp|Q9BWS9	CHID1_HUMAN	CHID1	393	22	MRTLFNLLWLALACSPVHTTLS	12	TLFNLLWLALAC	22.8	1.9
sp|P54762	EPHB1_HUMAN	EPHB1	984	17	MALDYLLLLLLASAVAA	11	LDYLLLLLLAS	22.8	2.07
sp|Q9Y5H1	PCDG2_HUMAN	PCDHGA2	932	28	MAALQKLPHCRKLVLLCFLLATLWEARA	20	LQKLPHCRKLVLLCFLLATL	22.9	1.15
sp|Q96H15	TIMD4_HUMAN	TIMD4	378	24	MSKEPLILWLMIEFWWLYLTPVTS	16	PLILWLMIEFWWLYLT	22.9	1.43
sp|Q8TDL5	BPIB1_HUMAN	BPIFB1	484	21	MAGPWTFTLLCGLLAATLIQA	15	PWTFTLLCGLLAATL	22.9	1.53
sp|Q9BXJ4	C1QT3_HUMAN	C1QTNF3	246	22	MLWRQLIYWQLLALFFLPFCLC	15	QLIYWQLLALFFLPF	22.9	1.53
sp|Q9UHF5	IL17B_HUMAN	IL17B	180	20	MDWPHNLLFLLTISIFLGLG	15	WPHNLLFLLTISIFL	22.9	1.53
sp|P05019	IGF1_HUMAN	IGF1	195	48	MGKISSLPTQLFKCCFCDFLKVKMHTMSSSHLFYLALCLLTFTSSATA	13	SHLFYLALCLLTF	22.9	1.76
tr|Q9NP10	Q9NP10_HUMAN	IGF1	130	25	MHTMSSSHLFYLALCLLTFTSSATA	13	SHLFYLALCLLTF	22.9	1.76
sp|P02743	SAMP_HUMAN	APCS	223	19	MNKPLLWISVLTSLLEAFA	12	PLLWISVLTSLL	22.9	1.91
sp|Q6W4X9	MUC6_HUMAN	MUC6	2439	20	MVQRWLLLSCCGALLSAGLA	12	WLLLSCCGALLS	22.9	1.91
sp|Q9BYZ8	REG4_HUMAN	REG4	158	22	MASRSMRLLLLLSCLAKTGVLG	12	SMRLLLLLSCLA	22.9	1.91
sp|P11215	ITAM_HUMAN	ITGAM	1152	16	MALRVLLLTALTLCHG	11	LRVLLLTALTL	22.9	2.08
sp|Q9NP60	IRPL2_HUMAN	IL1RAPL2	686	24	MKPPFLLALVVCSVVSTNLKMVSK	11	PPFLLALVVCS	22.9	2.08
sp|P09544	WNT2_HUMAN	WNT2	360	25	MNAPLGGIWLWLPLLLTWLTPEVNS	17	PLGGIWLWLPLLLTWLT	23	1.35
sp|P58397	ATS12_HUMAN	ADAMTS12	1594	27	MPCAQRSWLANLSVVAQLLNFGALCYG	17	WLANLSVVAQLLNFGAL	23	1.35
sp|P0C7U0	ELFN1_HUMAN	ELFN1	828	27	MAGRGWGALWVCVAAATLLHAGGLARA	16	GWGALWVCVAAATLLH	23	1.44
sp|Q9UHL4	DPP2_HUMAN	DPP7	492	23	MGSAPWAPVLLLALGLRGLQAGA	16	APWAPVLLLALGLRGL	23	1.44
sp|P20061	TCO1_HUMAN	TCN1	433	23	MRQSHQLPLVGLLLFSFIPSQLC	15	SHQLPLVGLLLFSFI	23	1.53
sp|P07988	PSPB_HUMAN	SFTPB	381	23	MAESHLLQWLLLLLPTLCGPGTA	14	HLLQWLLLLLPTLC	23	1.64
sp|O95497	VNN1_HUMAN	VNN1	513	21	MTTQLPAYVAILLFYVSRASC	13	QLPAYVAILLFYV	23	1.77
sp|Q9NZQ7	PD1L1_HUMAN	CD274	290	18	MRIFAVFIFMTYWHLLNA	13	IFAVFIFMTYWHL	23	1.77
sp|O14498	ISLR_HUMAN	ISLR	428	18	MQELHLLWWALLLGLAQA	12	LHLLWWALLLGL	23	1.92
sp|Q8IVL8	CBPO_HUMAN	CPO	374	20	MKPLLETLYLLGMLVPGGLG	12	LLETLYLLGMLV	23	1.92
sp|Q9Y6Y9	LY96_HUMAN	LY96	160	18	MLPFLFFSTLFSSIFTEA	12	FLFFSTLFSSIF	23	1.92
sp|Q6UWI2	PARM1_HUMAN	PARM1	310	20	MVYKTLFALCILTAGWRVQS	11	TLFALCILTAG	23	2.09
sp|Q3KNT9	TMM95_HUMAN	TMEM95	176	16	MWRLALGGVFLAAAQA	10	LALGGVFLAA	23	2.3
sp|P05362	ICAM1_HUMAN	ICAM1	532	27	MAPSSPRPALPALLVLLGALFPGPGNA	18	SPRPALPALLVLLGALFP	23.1	1.28
sp|O43155	FLRT2_HUMAN	FLRT2	660	35	MGLQTTKWPSHGAFFLKSWLIISLGLYSQVSKLLA	16	GAFFLKSWLIISLGLY	23.1	1.44
sp|P29322	EPHA8_HUMAN	EPHA8	1005	27	MAPARGRLPPALWVVTAAAAAATCVSA	16	LPPALWVVTAAAAAAT	23.1	1.44
sp|Q5JRA6	TGO1_HUMAN	MIA3	1907	22	MAAAPGLLVWLLVLRLPWRVPG	15	APGLLVWLLVLRLPW	23.1	1.54
sp|Q969Z4	TR19L_HUMAN	RELT	430	25	MKPSLLCRPLSCFLMLLPWPLATLT	15	LLCRPLSCFLMLLPW	23.1	1.54
sp|Q9UQF0	SYCY1_HUMAN	ERVW-1	538	20	MALPYHIFLFTVLLPSFTLT	15	LPYHIFLFTVLLPSF	23.1	1.54
sp|O00744	WN10B_HUMAN	WNT10B	389	28	MLEEPRPRPPPSGLAGLLFLALCSRALS	14	PPSGLAGLLFLALC	23.1	1.65
sp|Q9ULK0	GRID1_HUMAN	GRID1	1009	20	MEALTLWLLPWICQCVSVRA	14	ALTLWLLPWICQCV	23.1	1.65
sp|Q6EBC2	IL31_HUMAN	IL31	164	26	MASHSGPSTSVLFLFCCLGGWLASHT	13	STSVLFLFCCLGG	23.1	1.78
sp|Q9BXR5	TLR10_HUMAN	TLR10	811	19	MRLIRNIYIFCSIVMTAEG	13	LIRNIYIFCSIVM	23.1	1.78
sp|Q9NPG1	FZD3_HUMAN	FZD3	666	22	MAMTWIVFSLWPLTVFMGHIGG	13	WIVFSLWPLTVFM	23.1	1.78
sp|P39059	COFA1_HUMAN	COL15A1	1388	27	MAPRRNNGQCWCLLMLLSVSTPLPAVT	12	CWCLLMLLSVST	23.1	1.92
sp|Q6GPI1	CTRB2_HUMAN	CTRB2	263	18	MAFLWLLSCWALLGTTFG	12	FLWLLSCWALLG	23.1	1.93
sp|Q9UGM3	DMBT1_HUMAN	DMBT1	2413	19	MGISTVILEMCLLWGQVLS	12	ISTVILEMCLLW	23.1	1.93
sp|Q9UJJ9	GNPTG_HUMAN	GNPTG	305	24	MAAGLARLLLLLGLSAGGPAPAGA	11	GLARLLLLLGL	23.1	2.1
sp|Q6UW63	PLGT2_HUMAN	POGLUT2	502	19	MFGTLLLYCFFLATVPALA	10	TLLLYCFFLA	23.1	2.31
sp|P55001	MFAP2_HUMAN	MFAP2	183	17	MRAAYLFLLFLPAGLLA	9	AAYLFLLFL	23.1	2.57
sp|P01909	DQA1_HUMAN	HLA-DQA1	254	23	MILNKALMLGALALTTVMSPCGG	16	LNKALMLGALALTTVM	23.2	1.45
sp|Q7Z5L7	PODN_HUMAN	PODN	613	24	MAQSRVLLLLLLLPPQLHLGPVLA	16	SRVLLLLLLLPPQLHL	23.2	1.45
sp|Q9HB40	RISC_HUMAN	SCPEP1	452	26	MELALRRSPVPRWLLLLPLLLGLNAG	16	SPVPRWLLLLPLLLGL	23.2	1.45
sp|Q6UX46	ALKL2_HUMAN	ALKAL2	152	24	MRGPGHPLLLGLLLVLGAAGRGRG	14	PGHPLLLGLLLVLG	23.2	1.66
sp|Q96FE7	P3IP1_HUMAN	PIK3IP1	263	19	MLLAWVQAFLVSNMLLAEA	14	LAWVQAFLVSNMLL	23.2	1.66
sp|O00591	GBRP_HUMAN	GABRP	440	23	MNYSLHLAFVCLSLFTERMCIQG	13	YSLHLAFVCLSLF	23.2	1.78
sp|O95897	NOE2_HUMAN	OLFM2	454	20	MWPLTVPPPLLLLLCSGLAG	13	LTVPPPLLLLLCS	23.2	1.78
sp|P17213	BPI_HUMAN	BPI	487	30	MRENMARGPCNAPRWASLMVLVAIGTAVTA	12	WASLMVLVAIGT	23.2	1.93
sp|P36222	CH3L1_HUMAN	CHI3L1	383	21	MGVKASQTGFVVLVLLQCCSA	12	ASQTGFVVLVLL	23.2	1.93
sp|P01920	DQB1_HUMAN	HLA-DQB1	261	32	MSWKKALRIPGGLRAATVTLMLAMLSTPVAEG	19	IPGGLRAATVTLMLAMLST	23.3	1.23
tr|Q29965	Q29965_HUMAN	HLA-DQB3	126	32	MSWKKALRIPGGLRAATVTLMLAMLSTPVAEG	19	IPGGLRAATVTLMLAMLST	23.3	1.23
sp|P50895	BCAM_HUMAN	BCAM	628	31	MEPPDAPAQARGAPRLLLLAVLLAAHPDAQA	18	AQARGAPRLLLLAVLLAA	23.3	1.29
sp|Q93098	WNT8B_HUMAN	WNT8B	351	22	MFLSKPSVYICLFTCVLQLSHS	17	LSKPSVYICLFTCVLQL	23.3	1.37
sp|O95158	NXPH4_HUMAN	NXPH4	308	22	MRLLPEWFLLLFGPWLLRKAVS	15	LLPEWFLLLFGPWLL	23.3	1.55
sp|Q8NI22	MCFD2_HUMAN	MCFD2	146	26	MTMRSLLRTPFLCGLLWAFCAPGARA	15	LLRTPFLCGLLWAFC	23.3	1.55
sp|P18510	IL1RA_HUMAN	IL1RN	177	25	MEICRGLRSHLITLLLFLFHSETIC	14	GLRSHLITLLLFLF	23.3	1.66
sp|Q9H159	CAD19_HUMAN	CDH19	772	21	MNCYLLLRFMLGIPLLWPCLG	14	YLLLRFMLGIPLLW	23.3	1.66
sp|Q9UN74	PCDA4_HUMAN	PCDHA4	947	29	MEFSWGSGQESRRLLLLLLLLAAWEAGNG	14	SRRLLLLLLLLAAW	23.3	1.66
sp|Q9Y5X9	LIPG_HUMAN	LIPG	500	20	MSNSVPLLCFWSLCYCFAAG	14	SVPLLCFWSLCYCF	23.3	1.66
sp|Q9H239	MMP28_HUMAN	MMP28	520	22	MVARVGLLLRALQLLLWGHLDA	13	VGLLLRALQLLLW	23.3	1.79
sp|Q14031	CO4A6_HUMAN	COL4A6	1691	22	MLINKLWLLLVTLCLTEELAAA	12	KLWLLLVTLCLT	23.3	1.94
sp|Q14246	AGRE1_HUMAN	ADGRE1	886	20	MRGFNLLLFWGCCVMHSWEG	12	FNLLLFWGCCVM	23.3	1.94
sp|Q5GAN3	RNS13_HUMAN	RNASE13	156	22	MAPAVTRLLFLQLVLGPTLVMD	12	AVTRLLFLQLVL	23.3	1.94
sp|Q5JX69	F209B_HUMAN	FAM209B	171	19	MWTLKSSLVLLLCLTCSYA	12	LKSSLVLLLCLT	23.3	1.94
sp|Q5JX71	F209A_HUMAN	FAM209A	171	19	MWTLKSSLVLLLCLTCSYA	12	LKSSLVLLLCLT	23.3	1.94
sp|Q92956	TNR14_HUMAN	TNFRSF14	283	36	MEPPGDWGPPPWRSTPKTDVLRLVLYLTFLGAPCYA	12	VLRLVLYLTFLG	23.3	1.94
sp|P24071	FCAR_HUMAN	FCAR	287	21	MDPKQTTLLCLVLCLGQRIQA	11	QTTLLCLVLCL	23.3	2.12
sp|P54315	LIPR1_HUMAN	PNLIPRP1	467	17	MLIFWTITLFLLGAAKG	11	IFWTITLFLLG	23.3	2.12
sp|P55289	CAD12_HUMAN	CDH12	794	20	MLTRNCLSLLLWVLFDGGLL	11	NCLSLLLWVLF	23.3	2.12
sp|Q7RTY9	PRS41_HUMAN	PRSS41	318	19	MGARGALLLALLLARAGLG	11	RGALLLALLLA	23.3	2.12
sp|Q8IUH2	CREG2_HUMAN	CREG2	290	31	MSVRRGRRPARPGTRLSWLLCCSALLSPAAG	11	LSWLLCCSALL	23.3	2.12
sp|Q15223	NECT1_HUMAN	NECTIN1	517	30	MARMGLAGAAGRWWGLALGLTAFFLPGVHS	21	LAGAAGRWWGLALGLTAFFLP	23.4	1.11
sp|P48058	GRIA4_HUMAN	GRIA4	902	21	MRIISRQIVLLFSGFWGLAMG	16	IISRQIVLLFSGFWGL	23.4	1.46
sp|O75473	LGR5_HUMAN	LGR5	907	21	MDTSRLGVLLSLPVLLQLATG	15	SRLGVLLSLPVLLQL	23.4	1.56
sp|O75610	LFTY1_HUMAN	LEFTY1	366	21	MQPLWLCWALWVLPLASPGAA	14	PLWLCWALWVLPLA	23.4	1.67
sp|P05451	REG1A_HUMAN	REG1A	166	22	MAQTSSYFMLISCLMFLSQSQG	14	TSSYFMLISCLMFL	23.4	1.67
sp|P41587	VIPR2_HUMAN	VIPR2	438	20	MRTLLPPALLTCWLLAPVNS	14	TLLPPALLTCWLLA	23.4	1.67
sp|Q92854	SEM4D_HUMAN	SEMA4D	862	23	MRMCTPIRGLLMALAVMFGTAMA	14	PIRGLLMALAVMFG	23.4	1.67
sp|Q96L12	CALR3_HUMAN	CALR3	384	19	MARALVQLWAICMLRVALA	13	ALVQLWAICMLRV	23.4	1.8
sp|P25445	TNR6_HUMAN	FAS	335	25	MLGIWTLLPLVLTSVARLSSKSVNA	12	IWTLLPLVLTSV	23.4	1.95
sp|P49763	PLGF_HUMAN	PGF	221	20	MPVMRLFPCFLQLLAGLALP	12	LFPCFLQLLAGL	23.4	1.95
sp|Q9UBT3	DKK4_HUMAN	DKK4	224	18	MVAAVLLGLSWLCSPLGA	11	AAVLLGLSWLC	23.4	2.13
sp|P11597	CETP_HUMAN	CETP	493	17	MLAATVLTLALLGNAHA	10	AATVLTLALL	23.4	2.34
sp|Q9BQI4	CCDC3_HUMAN	CCDC3	270	21	MLRQLLLAALCLAGPPAPARA	10	QLLLAALCLA	23.4	2.34
sp|Q9Y5G6	PCDG7_HUMAN	PCDHGA7	932	28	MAAQPRGGDYRGFFLLSILLGTPWEAWA	10	FFLLSILLGT	23.4	2.34
sp|O43240	KLK10_HUMAN	KLK10	276	33	MRAPHLHLSAASGARALAKLLPLLMAQLWAAEA	24	LHLSAASGARALAKLLPLLMAQLW	23.5	0.98
sp|Q14CZ8	HECAM_HUMAN	HEPACAM	416	33	MKRERGALSRASRALRLAPFVYLLLIQTDPLEG	20	ALSRASRALRLAPFVYLLLI	23.5	1.18
sp|Q96JA1	LRIG1_HUMAN	LRIG1	1093	33	MARPVRGGLGAPRRSPCLLLLWLLLLRLEPVTA	20	LGAPRRSPCLLLLWLLLLRL	23.5	1.18
sp|Q9UQC9	CLCA2_HUMAN	CLCA2	943	31	MTQRSIAGPICNLKFVTLLVALSSELPFLGA	16	LKFVTLLVALSSELPF	23.5	1.47
sp|P47871	GLR_HUMAN	GCGR	477	25	MPPCQPQRPLLLLLLLLACQPQVPS	14	PQRPLLLLLLLLAC	23.5	1.68
sp|Q5JTB6	PLAC9_HUMAN	PLAC9	97	22	MRPLLCALTGLALLRAAGSLAA	14	PLLCALTGLALLRA	23.5	1.68
sp|P35625	TIMP3_HUMAN	TIMP3	211	23	MTPWLGLIVLLGSWSLGDWGAEA	13	WLGLIVLLGSWSL	23.5	1.81
sp|O15537	XLRS1_HUMAN	RS1	224	23	MSRKIEGFLLLLLFGYEATLGLS	12	IEGFLLLLLFGY	23.5	1.96
sp|Q86WD7	SPA9_HUMAN	SERPINA9	417	20	MASYLYGVLFAVGLCAPIYC	12	YLYGVLFAVGLC	23.5	1.96
sp|Q8NHJ6	LIRB4_HUMAN	LILRB4	448	21	MIPTFTALLCLGLSLGPRTHM	12	TFTALLCLGLSL	23.5	1.96
sp|Q9BQ51	PD1L2_HUMAN	PDCD1LG2	273	19	MIFLLLMLSLELQLHQIAA	12	FLLLMLSLELQL	23.5	1.96
sp|Q9C0A0	CNTP4_HUMAN	CNTNAP4	1308	25	MGSVTGAVLKTLLLLSTQNWNRVEA	12	VTGAVLKTLLLL	23.5	1.96
sp|Q9UKY3	CES1P_HUMAN	CES1P1	287	18	MWLPALVLATLAASAAWA	12	LPALVLATLAAS	23.5	1.96
sp|P14679	TYRO_HUMAN	TYR	529	17	MLLAVLYCLLWSFQTSA	11	LAVLYCLLWSF	23.5	2.14
sp|P83110	HTRA3_HUMAN	HTRA3	453	17	MQARALLLAALAALALA	11	RALLLAALAAL	23.5	2.14
sp|Q9HBE5	IL21R_HUMAN	IL21R	538	19	MPRGWAAPLLLLLLQGGWG	11	GWAAPLLLLLL	23.5	2.14
sp|Q6UX39	AMTN_HUMAN	AMTN	209	16	MRSTILLFCLLGSTRS	9	STILLFCLL	23.5	2.61
sp|P02750	A2GL_HUMAN	LRG1	347	35	MSSWSRQRPKSPGGIQPHVSRTLFLLLLLAASAWG	17	IQPHVSRTLFLLLLLAA	23.6	1.39
sp|P06340	DOA_HUMAN	HLA-DOA	250	25	MALRAGLVLGFHTLMTLLSPQEAGA	16	LRAGLVLGFHTLMTLL	23.6	1.48
sp|O14657	TOR1B_HUMAN	TOR1B	336	24	MLRAGWLRGAAALALLLAARVVAA	15	GWLRGAAALALLLAA	23.6	1.57
sp|P13611	CSPG2_HUMAN	VCAN	3396	20	MFINIKSILWMCSTLIVTHA	15	INIKSILWMCSTLIV	23.6	1.57
sp|P00451	FA8_HUMAN	F8	2351	19	MQIELSTCFFLCLLRFCFS	14	IELSTCFFLCLLRF	23.6	1.69
sp|P01127	PDGFB_HUMAN	PDGFB	241	20	MNRCWALFLSLCCYLRLVSA	14	CWALFLSLCCYLRL	23.6	1.69
sp|P04234	CD3D_HUMAN	CD3D	171	21	MEHSTFLSGLVLATLLSQVSP	14	STFLSGLVLATLLS	23.6	1.69
sp|Q9NTG1	PKDRE_HUMAN	PKDREJ	2253	20	MRPGPALLLLGVGLSLSVGR	14	PGPALLLLGVGLSL	23.6	1.69
sp|O60602	TLR5_HUMAN	TLR5	858	20	MGDHLDLLLGVVLMAGPVFG	13	HLDLLLGVVLMAG	23.6	1.82
sp|P14384	CBPM_HUMAN	CPM	443	17	MDFPCLWLGLLLPLVAA	12	FPCLWLGLLLPL	23.6	1.97
sp|P24347	MMP11_HUMAN	MMP11	488	31	MAPAAWLRSAAARALLPPMLLLLLQPPPLLA	12	ALLPPMLLLLLQ	23.6	1.97
sp|P48960	AGRE5_HUMAN	ADGRE5	835	20	MGGRVFLAFCVWLTLPGAET	12	RVFLAFCVWLTL	23.6	1.97
sp|Q9NRR1	CYTL1_HUMAN	CYTL1	136	22	MRTPGPLPVLLLLLAGAPAARP	12	PGPLPVLLLLLA	23.6	1.97
sp|Q6V0I7	FAT4_HUMAN	FAT4	4981	42	MDLAPDRATGRPWLPLHTLSVSQLLRVFWLLSLLPGQAWVHG	11	LLRVFWLLSLL	23.6	2.15
sp|P00739	HPTR_HUMAN	HPR	348	19	MSDLGAVISLLLWGRQLFA	10	LGAVISLLLW	23.6	2.36
sp|Q08722	CD47_HUMAN	CD47	323	18	MWPLVAALLLGSACCGSA	10	LVAALLLGSA	23.6	2.36
sp|P19883	FST_HUMAN	FST	344	27	MVRARHQPGGLCLLLLLLCQFMEDRSA	17	HQPGGLCLLLLLLCQFM	23.7	1.39
sp|P34059	GALNS_HUMAN	GALNS	522	26	MAAVVAATRWWQLLLVLSAAGMGASG	17	VVAATRWWQLLLVLSAA	23.7	1.39
sp|Q04900	MUC24_HUMAN	CD164	197	22	MSRLSRSLLWAATCLGVLCVLS	16	LSRSLLWAATCLGVLC	23.7	1.48
sp|Q8IZJ1	UNC5B_HUMAN	UNC5B	945	26	MGARSGARGALLLALLLCWDPRLSQA	15	SGARGALLLALLLCW	23.7	1.58
sp|O14656	TOR1A_HUMAN	TOR1A	332	20	MKLGRAVLGLLLLAPSVVQA	13	LGRAVLGLLLLAP	23.7	1.82
sp|Q30KQ9	DB110_HUMAN	DEFB110	67	18	MKIQLFFFILHFWVTILP	13	IQLFFFILHFWVT	23.7	1.82
tr|Q5ND74	Q5ND74_HUMAN	HLA-B	298	24	MRVTAPRTLLLLLWGALALTETWA	13	RTLLLLLWGALAL	23.7	1.82
sp|P29323	EPHB2_HUMAN	EPHB2	1055	19	MALRRLGAALLLLPLLAAV	12	RLGAALLLLPLL	23.7	1.97
sp|Q6DN72	FCRL6_HUMAN	FCRL6	434	17	MLLWTAVLLFVPCVGKT	11	LWTAVLLFVPC	23.7	2.15
sp|Q96LA5	FCRL2_HUMAN	FCRL2	508	17	MLLWSLLVIFDAVTEQA	11	LWSLLVIFDAV	23.7	2.15
sp|P15088	CBPA3_HUMAN	CPA3	417	17	MRLILPVGLIATTLAIA	10	LILPVGLIAT	23.7	2.37
sp|P41271	NBL1_HUMAN	NBL1	181	17	MMLRVLVGAVLPAMLLA	10	VLVGAVLPAM	23.7	2.37
sp|Q12907	LMAN2_HUMAN	LMAN2	356	44	MAAEGWIWRWGWGRRCLGRPGLLGPGPGPTTPLFLLLLLGSVTA	19	GLLGPGPGPTTPLFLLLLL	23.8	1.25
tr|Q30093	Q30093_HUMAN	HLA-DQB1	261	32	MSWKKALRIPGDLRVATVTLMLAMLSSLLAEG	17	DLRVATVTLMLAMLSSL	23.8	1.4
sp|P12272	PTHR_HUMAN	PTHLH	177	24	MQRRLVQQWSVAVFLLSYAVPSCG	16	LVQQWSVAVFLLSYAV	23.8	1.49
sp|Q93033	IGSF2_HUMAN	CD101	1021	20	MAGISYVASFFLLLTKLSIG	14	ISYVASFFLLLTKL	23.8	1.7
sp|Q96KW9	SPAC7_HUMAN	SPACA7	195	24	MAVSQGDGTLCFVLLLCCWQETEL	14	GDGTLCFVLLLCCW	23.8	1.7
sp|P01893	HLAH_HUMAN	HLA-H	362	24	MVLMAPRTLLLLLSGALALTQTWA	13	RTLLLLLSGALAL	23.8	1.83
sp|Q06828	FMOD_HUMAN	FMOD	376	18	MQWTSLLLLAGLFSLSQA	13	WTSLLLLAGLFSL	23.8	1.83
sp|Q5IJ48	CRUM2_HUMAN	CRB2	1285	31	MALARPGTPDPQALASVLLLLLWAPALSLLA	13	PQALASVLLLLLW	23.8	1.83
sp|Q6P5S2	LEG1H_HUMAN	LEG1	330	20	MAFLPSWVCVLVGSFSASLA	13	FLPSWVCVLVGSF	23.8	1.83
sp|P05113	IL5_HUMAN	IL5	134	19	MRMLLHLSLLALGAAYVYA	12	LLHLSLLALGAA	23.8	1.98
sp|Q9UKQ2	ADA28_HUMAN	ADAM28	775	18	MLQGLLPVSLLLSVAVSA	11	GLLPVSLLLSV	23.8	2.16
sp|O75631	UPK3A_HUMAN	UPK3A	287	18	MPPLWALLALGCLRFGSA	10	LWALLALGCL	23.8	2.38
sp|A6NMB1	SIG16_HUMAN	SIGLEC16	481	15	MLLLPLLLPVLGAGS	9	LLPLLLPVL	23.8	2.64
sp|O00222	GRM8_HUMAN	GRM8	908	33	MVCEGKRSASCPCFFLLTAKFYWILTMMQRTHS	17	CPCFFLLTAKFYWILTM	23.9	1.41
sp|P22888	LSHR_HUMAN	LHCGR	699	26	MKQRFSALQLLKLLLLLQPPLPRALR	17	FSALQLLKLLLLLQPPL	23.9	1.41
sp|P08069	IGF1R_HUMAN	IGF1R	1367	30	MKSGSGGGSPTSLWGLLFLSAALSLWPTSG	16	TSLWGLLFLSAALSLW	23.9	1.49
sp|Q14332	FZD2_HUMAN	FZD2	565	23	MRPRSALPRLLLPLLLLPAAGPA	15	SALPRLLLPLLLLPA	23.9	1.59
sp|Q96PB7	NOE3_HUMAN	OLFM3	478	23	MSPPLLKLGAVLSTMAMISNWMS	15	PLLKLGAVLSTMAMI	23.9	1.59
sp|Q9H3T3	SEM6B_HUMAN	SEMA6B	888	25	MQTPRASPPRPALLLLLLLLGGAHG	15	ASPPRPALLLLLLLL	23.9	1.59
sp|Q15782	CH3L2_HUMAN	CHI3L2	390	26	MGATTMDQKSLWAGVVVLLLLQGGSA	14	KSLWAGVVVLLLLQ	23.9	1.71
sp|Q9H4D0	CSTN2_HUMAN	CLSTN2	955	22	MLPGRLCWVPLLLALGVGSGSG	14	GRLCWVPLLLALGV	23.9	1.71
sp|P48357	LEPR_HUMAN	LEPR	1165	21	MICQKFCVVLLHWEFIYVITA	13	FCVVLLHWEFIYV	23.9	1.84
sp|P04437	TVA29_HUMAN	TRAV29DV5	119	21	MAMLLGASVLILWLQPDWVNS	12	LLGASVLILWLQ	23.9	1.99
sp|P29460	IL12B_HUMAN	IL12B	328	22	MCHQQLVISWFSLVFLASPLVA	12	QLVISWFSLVFL	23.9	1.99
sp|Q9NRE1	MMP26_HUMAN	MMP26	261	17	MQLVILRVTIFLPWCFA	12	LVILRVTIFLPW	23.9	1.99
sp|Q9ULC0	MUCEN_HUMAN	EMCN	261	18	MELLQVTILFLLPSICSS	12	LLQVTILFLLPS	23.9	1.99
sp|B2RNN3	C1T9B_HUMAN	C1QTNF9B	333	19	MRIWWLLLAIEICTGNINS	11	IWWLLLAIEIC	23.9	2.17
sp|P0C862	C1T9A_HUMAN	C1QTNF9	333	19	MRIWWLLLAIEICTGNINS	11	IWWLLLAIEIC	23.9	2.17
sp|Q96DA0	PAUF_HUMAN	ZG16B	172	16	MLLLLTLALLGGPTWA	8	LLLTLALL	23.9	2.99
sp|Q9H7M9	VISTA_HUMAN	VSIR	311	32	MGVPTALEAGSWRWGSLLFALFLAASLGPVAA	23	ALEAGSWRWGSLLFALFLAASLG	24	1.04
sp|P35052	GPC1_HUMAN	GPC1	558	23	MELRARGWWLLCAAAALVACARG	18	LRARGWWLLCAAAALVAC	24	1.33
sp|Q9UKY0	PRND_HUMAN	PRND	176	26	MRKHLSWWWLATVCMLLFSHLSAVQT	17	LSWWWLATVCMLLFSHL	24	1.41
sp|Q9ULT6	ZNRF3_HUMAN	ZNRF3	936	55	MRPRSGGRPGATGRRRRRLRRRPRGLRCSRLPPPPPLPLLLGLLLAAAGPGAARA	17	LPPPPPLPLLLGLLLAA	24	1.41
sp|P98161	PKD1_HUMAN	PKD1	4303	23	MPPAAPARLALALGLGLWLGALA	16	AAPARLALALGLGLWL	24	1.5
sp|P0C7L1	ISK8_HUMAN	SPINK8	97	21	MKGICSDAILVLATSMWMAFA	15	ICSDAILVLATSMWM	24	1.6
sp|P40126	TYRP2_HUMAN	DCT	519	23	MSPLWWGFLLSCLGCKILPGAQG	15	LWWGFLLSCLGCKIL	24	1.6
sp|P43220	GLP1R_HUMAN	GLP1R	463	23	MAGAPGPLRLALLLLGMVGRAGP	15	APGPLRLALLLLGMV	24	1.6
sp|Q30201	HFE_HUMAN	HFE	348	22	MGPRARPALLLLMLLQTAVLQG	15	ARPALLLLMLLQTAV	24	1.6
sp|Q6UQ28	PLET1_HUMAN	PLET1	207	25	MAVFHDMLLQPLGMFLCLSLQLSSA	15	LLQPLGMFLCLSLQL	24	1.6
sp|Q8IUX8	EGFL6_HUMAN	EGFL6	553	26	MPLPWSLALPLLLSWVAGGFGNAASA	15	LPWSLALPLLLSWVA	24	1.6
sp|Q9NZC2	TREM2_HUMAN	TREM2	230	18	MEPLRLLILLFVTELSGA	13	PLRLLILLFVTEL	24	1.85
sp|P08648	ITA5_HUMAN	ITGA5	1049	41	MGSRTPESPLHAVQLRWGPRRRPPLLPLLLLLLPPPPRVGG	12	PPLLPLLLLLLP	24	2
sp|Q8WUT4	LRRN4_HUMAN	LRRN4	740	18	MRQTLPLLLLTVLRPSWA	10	TLPLLLLTVL	24	2.4
sp|Q9UI42	CBPA4_HUMAN	CPA4	421	17	MRWILFIGALIGSSICG	10	WILFIGALIG	24	2.4
sp|P21589	5NTD_HUMAN	NT5E	574	26	MCPRAARAPATLLLALGAVLWPAAGA	16	ARAPATLLLALGAVLW	24.1	1.51
sp|P28067	DMA_HUMAN	HLA-DMA	261	26	MGHEQNQGAALLQMLPLLWLLPHSWA	15	GAALLQMLPLLWLLP	24.1	1.61
sp|O95754	SEM4F_HUMAN	SEMA4F	770	34	MPASAARPRPGPGQPTASPFPLLLLAVLSGPVSG	14	TASPFPLLLLAVLS	24.1	1.72
sp|P10321	HLAC_HUMAN	HLA-C	366	24	MRVMAPRALLLLLSGGLALTETWA	13	RALLLLLSGGLAL	24.1	1.85
sp|Q06481	APLP2_HUMAN	APLP2	763	29	MAATGTAAAAATGRLLLLLLVGLTAPALA	13	TGRLLLLLLVGLT	24.1	1.85
sp|Q96PC5	MIA2_HUMAN	MIA2	1412	19	MAKFGVHRILLLAISLTKC	13	FGVHRILLLAISL	24.1	1.85
tr|Q29705	Q29705_HUMAN	HLA-B	362	24	MRVTAPRTLLLLLWGAVALTETWA	13	RTLLLLLWGAVAL	24.1	1.85
tr|Q546P4	Q546P4_HUMAN	HLA-B	362	24	MRVTAPRTLLLLLWGAVALTETWA	13	RTLLLLLWGAVAL	24.1	1.85
tr|Q64EU5	Q64EU5_HUMAN	HLA-Cw	366	24	MRVMAPRALLLLLSGGLALTETWA	13	RALLLLLSGGLAL	24.1	1.85
tr|Q6IVK0	Q6IVK0_HUMAN	HLA-Cw	366	24	MRVMAPRALLLLLSGGLALTETWA	13	RALLLLLSGGLAL	24.1	1.85
tr|Q6R739	Q6R739_HUMAN	HLA-Cw	366	24	MRVMAPRALLLLLSGGLALTETWA	13	RALLLLLSGGLAL	24.1	1.85
tr|Q6R742	Q6R742_HUMAN	HLA-Cw	366	24	MRVMAPRALLLLLSGGLALTETWA	13	RALLLLLSGGLAL	24.1	1.85
sp|P42261	GRIA1_HUMAN	GRIA1	906	18	MQHIFAFFCTGFLGAVVG	12	IFAFFCTGFLGA	24.1	2.01
sp|Q14213	IL27B_HUMAN	EBI3	229	20	MTPQLLLALVLWASCPPCSG	12	QLLLALVLWASC	24.1	2.01
sp|Q96DU3	SLAF6_HUMAN	SLAMF6	332	21	MLWLFQSLLFVFCFGPGNVVS	12	WLFQSLLFVFCF	24.1	2.01
sp|P09228	CYTT_HUMAN	CST2	141	20	MAWPLCTLLLLLATQAVALA	11	PLCTLLLLLAT	24.1	2.19
sp|Q99470	SDF2_HUMAN	SDF2	211	18	MAVVPLLLLGGLWSAVGA	11	VVPLLLLGGLW	24.1	2.19
sp|Q99574	NEUS_HUMAN	SERPINI1	410	18	MAFLGLFSLLVLQSMATG	11	FLGLFSLLVLQ	24.1	2.19
sp|Q9UKN1	MUC12_HUMAN	MUC12	5478	16	MLVIWILTLALRLCAS	11	VIWILTLALRL	24.1	2.19
sp|P20151	KLK2_HUMAN	KLK2	261	17	MWDLVLSIALSVGCTGA	10	LVLSIALSVG	24.1	2.41
sp|P20138	CD33_HUMAN	CD33	364	16	MPLLLLLPLLWAGALA	9	LLLLLPLLW	24.1	2.68
sp|Q9Y286	SIGL7_HUMAN	SIGLEC7	467	18	MLLLLLLPLLWGRERVEG	9	LLLLLPLLW	24.1	2.68
sp|P23327	SRCH_HUMAN	HRC	699	27	MGHHRPWLHASVLWAGVASLLLPPAMT	17	PWLHASVLWAGVASLLL	24.2	1.42
sp|P43489	TNR4_HUMAN	TNFRSF4	277	28	MCVGARRLGRGPCAALLLLGLGLSTVTG	17	LGRGPCAALLLLGLGLS	24.2	1.42
sp|Q6HA08	ASTL_HUMAN	ASTL	431	23	MEGVGGLWPWVLGLLSLPGVILG	17	VGGLWPWVLGLLSLPGV	24.2	1.42
sp|Q9HAW9	UD18_HUMAN	UGT1A8	530	25	MARTGWTSPIPLCVSLLLTCGFAEA	17	WTSPIPLCVSLLLTCGF	24.2	1.42
sp|P13598	ICAM2_HUMAN	ICAM2	275	24	MSSFGYRTLTVALFTLICCPGSDE	16	FGYRTLTVALFTLICC	24.2	1.51
sp|P35475	IDUA_HUMAN	IDUA	653	26	MRPLRPRAALLALLASLLAAPPVAPA	16	LRPRAALLALLASLLA	24.2	1.51
sp|O60279	SUSD5_HUMAN	SUSD5	629	36	MTAEGPSPPARWHRRLPGLWAAALLLLGLPRLSVRA	15	RLPGLWAAALLLLGL	24.2	1.61
sp|Q86TH1	ATL2_HUMAN	ADAMTSL2	951	22	MDGRWQCSCWAWFLLVLAVVAG	15	WQCSCWAWFLLVLAV	24.2	1.61
sp|Q96JB6	LOXL4_HUMAN	LOXL4	756	24	MAWSPPATLFLFLLLLGQPPPSRP	15	WSPPATLFLFLLLLG	24.2	1.61
sp|P25101	EDNRA_HUMAN	EDNRA	427	20	METLCLRASFWLALVGCVIS	14	LCLRASFWLALVGC	24.2	1.73
sp|Q96J42	TXD15_HUMAN	TXNDC15	360	32	MVPAAGRRPPRVMRLLGWWQVLLWVLGLPVRG	14	LLGWWQVLLWVLGL	24.2	1.73
sp|Q4G0M1	ERFE_HUMAN	ERFE	354	26	MAPARRPAGARLLLVYAGLLAAAAAG	13	ARLLLVYAGLLAA	24.2	1.86
tr|A5CLI0	A5CLI0_HUMAN	HLA-B	362	24	MRVTAPRTVLLLLSGALALTETWA	13	RTVLLLLSGALAL	24.2	1.86
tr|O02874	O02874_HUMAN	HLA-B*4012	206	24	MRVTAPRTVLLLLSGALALTETWA	13	RTVLLLLSGALAL	24.2	1.86
tr|Q29911	Q29911_HUMAN	HLA-B*1513	362	24	MRVTAPRTVLLLLSGALALTETWA	13	RTVLLLLSGALAL	24.2	1.86
tr|Q29932	Q29932_HUMAN	HLA-B	362	24	MRVTAPRTVLLLLSGALALTETWA	13	RTVLLLLSGALAL	24.2	1.86
tr|Q30172	Q30172_HUMAN	HLA-B	362	24	MRVTAPRTVLLLLSGALALTETWA	13	RTVLLLLSGALAL	24.2	1.86
tr|Q70Q09	Q70Q09_HUMAN	HLA-B	362	24	MRVTAPRTVLLLLSGALALTETWA	13	RTVLLLLSGALAL	24.2	1.86
sp|O00187	MASP2_HUMAN	MASP2	686	15	MRLLTLLGLLCGSVA	9	LLTLLGLLC	24.2	2.69
sp|Q5T742	ZFAS1_HUMAN	ZNF22-AS1	122	26	MVPGPPESVVRFFLWFCFLLPPTRKA	9	FFLWFCFLL	24.2	2.69
sp|Q99928	GBRG3_HUMAN	GABRG3	467	17	MAPKLLLLLCLFSGLHA	9	KLLLLLCLF	24.2	2.69
sp|P47872	SCTR_HUMAN	SCTR	440	27	MRPHLSPPLQQLLLPVLLACAAHSTGA	17	LSPPLQQLLLPVLLACA	24.3	1.43
sp|Q5VWK5	IL23R_HUMAN	IL23R	629	23	MNQVTIQWDAVIALYILFSWCHG	17	VTIQWDAVIALYILFSW	24.3	1.43
sp|Q8TCV5	WFDC5_HUMAN	WFDC5	224	24	MRTQSLLLLGALLAVGSQLPAVFG	17	TQSLLLLGALLAVGSQL	24.3	1.43
sp|P01615	KVD28_HUMAN	IGKV2D-28	120	20	MRLPAQLLGLLMLWVSGSSG	13	LPAQLLGLLMLWV	24.3	1.87
sp|P02771	FETA_HUMAN	AFP	609	18	MKWVESIFLIFLLNFTES	13	WVESIFLIFLLNF	24.3	1.87
sp|P06310	KV230_HUMAN	IGKV2-30	120	20	MRLPAQLLGLLMLWVPGSSG	13	LPAQLLGLLMLWV	24.3	1.87
sp|Q6UXK2	ISLR2_HUMAN	ISLR2	745	19	MFPLRALWLVWALLGVAGS	13	LRALWLVWALLGV	24.3	1.87
tr|O19711	O19711_HUMAN	HLA-DQB1	250	21	GLRVATVTLMLAMLSTPVAEG	13	VATVTLMLAMLST	24.3	1.87
tr|O19714	O19714_HUMAN	HLA-DQB1	250	21	GLRVATVTLMLAMLSTPVAEG	13	VATVTLMLAMLST	24.3	1.87
sp|Q13751	LAMB3_HUMAN	LAMB3	1172	17	MRPFFLLCFALPGLLHA	12	PFFLLCFALPGL	24.3	2.02
sp|A6NJW4	LRR3C_HUMAN	LRRC3C	275	43	MRMTSSSFVSYCTPGLCQFMAMLPTAGHLLPLLLVIGTGGTVP	11	AGHLLPLLLVI	24.3	2.21
sp|Q8IVK1	GLCM1_HUMAN	GLYCAM1	47	18	MKFFMVLLPASLASTSLA	11	FFMVLLPASLA	24.3	2.21
sp|Q9Y5F8	PCDGJ_HUMAN	PCDHGB7	929	30	MGGSCAQRRRAGPRQVLFPLLLPLFYPTLC	11	VLFPLLLPLFY	24.3	2.21
sp|P09683	SECR_HUMAN	SCT	121	18	MAPRPLLLLLLLLGGSAA	10	RPLLLLLLLL	24.3	2.43
sp|Q9NYM4	GPR83_HUMAN	GPR83	423	16	MVPHLLLLCLLPLVRA	10	HLLLLCLLPL	24.3	2.43
sp|O75051	PLXA2_HUMAN	PLXNA2	1894	34	MEQRRPWPRALEVDSRSVVLLSVVWVLLAPPAAG	24	PWPRALEVDSRSVVLLSVVWVLLA	24.4	1.02
sp|P06280	AGAL_HUMAN	GLA	429	31	MQLRNPELHLGCALALRFLALVSWDIPGARA	18	ELHLGCALALRFLALVSW	24.4	1.36
sp|P25940	CO5A3_HUMAN	COL5A3	1745	29	MGNRRDLGQPRAGLCLLLAALQLLPGTQA	18	LGQPRAGLCLLLAALQLL	24.4	1.36
sp|O60487	MPZL2_HUMAN	MPZL2	215	26	MYGKSSTRAVLLLLGIQLTALWPIAA	16	TRAVLLLLGIQLTALW	24.4	1.53
sp|Q8N8U9	BMPER_HUMAN	BMPER	685	39	MLWFSGVGALAERYCRRSPGITCCVLLLLNCSGVPMSLA	14	PGITCCVLLLLNCS	24.4	1.74
sp|Q9NWM8	FKB14_HUMAN	FKBP14	211	20	MRLFLWNAVLTLFVTSLIGA	14	LFLWNAVLTLFVTS	24.4	1.74
sp|A6BM72	MEG11_HUMAN	MEGF11	1044	19	MVLSLTGLIAFSFLQATLA	12	LSLTGLIAFSFL	24.4	2.03
sp|Q9Y5G3	PCDGD_HUMAN	PCDHGB1	927	28	MQRAREAEMMKSQVLFPFLLSLFCGAIS	12	QVLFPFLLSLFC	24.4	2.03
sp|Q86YT9	JAML_HUMAN	JAML	394	19	MFCPLKLILLPVLLDYSLG	11	PLKLILLPVLL	24.4	2.22
sp|O60609	GFRA3_HUMAN	GFRA3	400	31	MVRPLNPRPLPPVVLMLLLLLPPSPLPLAAG	22	LNPRPLPPVVLMLLLLLPPSPL	24.5	1.11
sp|P29317	EPHA2_HUMAN	EPHA2	976	24	MELQAARACFALLWGCALAAAAAA	17	LQAARACFALLWGCALA	24.5	1.44
sp|Q13003	GRIK3_HUMAN	GRIK3	919	31	MTAPWRRLRSLVWEYWAGLLVCAFWIPDSRG	17	SLVWEYWAGLLVCAFWI	24.5	1.44
sp|P39656	OST48_HUMAN	DDOST	456	42	MGYFRCARAGSFGRRRKMEPSTAARAWALFWLLLPLLGAVCA	16	AARAWALFWLLLPLLG	24.5	1.53
sp|P48304	REG1B_HUMAN	REG1B	166	22	MAQTNSFFMLISSLMFLSLSQG	16	TNSFFMLISSLMFLSL	24.5	1.53
sp|Q13467	FZD5_HUMAN	FZD5	585	26	MARPDPSAPPSLLLLLLAQLVGRAAA	16	PSAPPSLLLLLLAQLV	24.5	1.53
sp|P56817	BACE1_HUMAN	BACE1	501	21	MAQALPWLLLWMGAGVLPAHG	14	ALPWLLLWMGAGVL	24.5	1.75
sp|Q6NUS6	TECT3_HUMAN	TCTN3	607	22	MRTPQLALLQVFFLVFPDGVRP	14	TPQLALLQVFFLVF	24.5	1.75
sp|Q6UXH8	CCBE1_HUMAN	CCBE1	406	34	MVPPPPSRGGAARGQLGRSLGPLLLLLALGHTWT	14	LGRSLGPLLLLLAL	24.5	1.75
sp|Q9H3W5	LRRN3_HUMAN	LRRN3	708	22	MKDMPLRIHVLLGLAITTLVQA	14	LRIHVLLGLAITTL	24.5	1.75
sp|Q6UWY2	PRS57_HUMAN	PRSS57	283	31	MGLGLRGWGRPLLTVATALMLPVKPPAGSWG	13	PLLTVATALMLPV	24.5	1.88
sp|Q969J5	I22R2_HUMAN	IL22RA2	263	21	MMPKHCFLGFLISFFLTGVAG	13	HCFLGFLISFFLT	24.5	1.88
tr|Q29938	Q29938_HUMAN	HLA-B	362	24	MRVTAPRTVLLLLWGAVALTETWA	13	RTVLLLLWGAVAL	24.5	1.88
tr|Q5D1W7	Q5D1W7_HUMAN	HLA-Cw	366	24	MRVMAPRTLILLLSGALALTETWA	13	RTLILLLSGALAL	24.5	1.88
tr|Q5D1W8	Q5D1W8_HUMAN	HLA-Cw	366	24	MRVMAPRTLILLLSGALALTETWA	13	RTLILLLSGALAL	24.5	1.88
tr|Q5D1W9	Q5D1W9_HUMAN	HLA-B	337	24	MRVTAPRTVLLLLWGAVALTETWA	13	RTVLLLLWGAVAL	24.5	1.88
tr|Q5D1X0	Q5D1X0_HUMAN	HLA-B	337	24	MRVTAPRTVLLLLWGAVALTETWA	13	RTVLLLLWGAVAL	24.5	1.88
sp|Q8N386	LRC25_HUMAN	LRRC25	305	20	MGGTLAWTLLLPLLLRESDS	12	TLAWTLLLPLLL	24.5	2.04
sp|P05186	PPBT_HUMAN	ALPL	524	17	MISPFLVLAIGTCLTNS	11	PFLVLAIGTCL	24.5	2.23
sp|P15509	CSF2R_HUMAN	CSF2RA	400	19	MLLLVTSLLLCELPHPAFL	11	LLVTSLLLCEL	24.5	2.23
sp|Q2I0M5	RSPO4_HUMAN	RSPO4	234	17	MRAPLCLLLLVAHAVDM	11	APLCLLLLVAH	24.5	2.23
sp|O14917	PCD17_HUMAN	PCDH17	1159	17	MYLSICCCFLLWAPALT	10	LSICCCFLLW	24.5	2.45
tr|Q30109	Q30109_HUMAN	HLA-DRB1	266	29	MVCLKLPGGSYMAVLTVTLMVLSSPLALA	9	VLTVTLMVL	24.5	2.72
tr|Q30158	Q30158_HUMAN	HLA-DRB1	266	29	MVCLKLPGGSYMAVLTVTLMVLSSPLALA	9	VLTVTLMVL	24.5	2.72
tr|Q30178	Q30178_HUMAN	HLA-DRB1	123	29	MVCLKLPGGSYMAVLTVTLMVLSSPLALA	9	VLTVTLMVL	24.5	2.72
sp|P22748	CAH4_HUMAN	CA4	312	19	MRMLLALLALSAARPSASA	8	MLLALLAL	24.5	3.06
sp|Q6UVK1	CSPG4_HUMAN	CSPG4	2322	29	MQSGPRPPLPAPGLALALTLTMLARLASA	19	PLPAPGLALALTLTMLARL	24.6	1.29
sp|P98160	PGBM_HUMAN	HSPG2	4391	25	MGWRAAGALLLALLLHGRLLAVTHG	17	RAAGALLLALLLHGRLL	24.6	1.45
sp|P01602	KV105_HUMAN	IGKV1-5	117	22	MDMRVPAQLLGLLLLWLPGAKC	14	VPAQLLGLLLLWLP	24.6	1.76
sp|P12110	CO6A2_HUMAN	COL6A2	1019	20	MLQGTCSVLLLWGILGAIQA	14	GTCSVLLLWGILGA	24.6	1.76
sp|Q03405	UPAR_HUMAN	PLAUR	335	22	MGHPPLLPLLLLLHTCVPASWG	14	PPLLPLLLLLHTCV	24.6	1.76
tr|A2NXD2	A2NXD2_HUMAN	IGLV	117	22	MDMRVPAQLLGLLLLWLPGVRF	14	VPAQLLGLLLLWLP	24.6	1.76
sp|Q8WX39	LCN9_HUMAN	LCN9	176	15	MALLLLSLGLSLIAA	10	LLLLSLGLSL	24.6	2.46
sp|Q96LB9	PGRP3_HUMAN	PGLYRP3	341	17	MGTLPWLLAFFILGLQA	10	LPWLLAFFIL	24.6	2.46
sp|P39900	MMP12_HUMAN	MMP12	470	16	MKFLLILLLQATASGA	9	FLLILLLQA	24.6	2.73
sp|P19235	EPOR_HUMAN	EPOR	508	25	MDHLGASLWPQVGSLCLLLAGAAWA	17	LGASLWPQVGSLCLLLA	24.7	1.45
sp|O60500	NPHN_HUMAN	NPHS1	1241	22	MALGTTLRASLLLLGLLTEGLA	15	LGTTLRASLLLLGLL	24.7	1.65
sp|P23416	GLRA2_HUMAN	GLRA2	452	27	MNRQLVNILTALFAFFLETNHFRTAFC	15	QLVNILTALFAFFLE	24.7	1.65
sp|P59796	GPX6_HUMAN	GPX6	221	21	MFQQFQASCLVLFFLVGFAQQ	13	QFQASCLVLFFLV	24.7	1.9
sp|Q86VZ4	LRP11_HUMAN	LRP11	500	37	MASVAQESAGSQRRLPPRHGALRGLLLLCLWLPSGRA	13	GALRGLLLLCLWL	24.7	1.9
sp|Q13275	SEM3F_HUMAN	SEMA3F	785	18	MLVAGLLLWASLLTGAWP	11	VAGLLLWASLL	24.7	2.25
sp|Q96DR5	BPIA2_HUMAN	BPIFA2	249	20	MLQLWKLVLLCGVLTGTSES	11	LWKLVLLCGVL	24.7	2.25
sp|O95866	G6B_HUMAN	MPIG6B	241	17	MAVFLQLLPLLLSRAQG	10	VFLQLLPLLL	24.7	2.47
sp|P18507	GBRG2_HUMAN	GABRG2	475	39	MSSPNIWSTGSSVYSTPVFSQKMTVWILLLLSLYPGFTS	10	VWILLLLSLY	24.7	2.47
sp|Q6NUJ1	SAPL1_HUMAN	PSAPL1	521	17	MLCALLLLPSLLGATRA	10	CALLLLPSLL	24.7	2.47
sp|Q6XZB0	LIPI_HUMAN	LIPI	460	15	MRVYIFLCLMCWVRS	9	VYIFLCLMC	24.7	2.74
sp|Q9NS68	TNR19_HUMAN	TNFRSF19	423	29	MALKVLLEQEKTFFTLLVLLGYLSCKVTC	21	VLLEQEKTFFTLLVLLGYLSC	24.8	1.18
sp|P49771	FLT3L_HUMAN	FLT3LG	235	27	MTVLAPAWSPTTYLLLLLLLSSGLSGT	19	LAPAWSPTTYLLLLLLLSS	24.8	1.31
sp|P32241	VIPR1_HUMAN	VIPR1	457	30	MRPPSPLPARWLCVLAGALAWALGPAGGQA	18	PLPARWLCVLAGALAWAL	24.8	1.38
sp|Q15822	ACHA2_HUMAN	CHRNA2	529	26	MGPSCPVFLSFTKLSLWWLLLTPAGG	18	CPVFLSFTKLSLWWLLLT	24.8	1.38
sp|Q9Y5I3	PCDA1_HUMAN	PCDHA1	950	29	MVFSRRGGLGARDLLLWLLLLAAWEVGSG	18	GGLGARDLLLWLLLLAAW	24.8	1.38
sp|P0CG36	CFC1B_HUMAN	CFC1B	223	25	MTWRHHVRLLFTVSLALQIINLGNS	17	HVRLLFTVSLALQIINL	24.8	1.46
sp|P0CG37	CFC1_HUMAN	CFC1	223	25	MTWRHHVRLLFTVSLALQIINLGNS	17	HVRLLFTVSLALQIINL	24.8	1.46
sp|P14616	INSRR_HUMAN	INSRR	1297	23	MAVPSLWPWGACLPVIFLSLGFG	15	LWPWGACLPVIFLSL	24.8	1.65
sp|Q8N307	MUC20_HUMAN	MUC20	709	22	MGCLWGLALPLFFFCWEVGVSG	15	LWGLALPLFFFCWEV	24.8	1.65
sp|Q9HAW8	UD110_HUMAN	UGT1A10	530	25	MARAGWTSPVPLCVCLLLTCGFAEA	15	WTSPVPLCVCLLLTC	24.8	1.65
sp|P12643	BMP2_HUMAN	BMP2	396	23	MVAGTRCLLALLLPQVLLGGAAG	14	TRCLLALLLPQVLL	24.8	1.77
sp|Q9GZZ6	ACH10_HUMAN	CHRNA10	450	24	MGLRSHHLSLGLLLLFLLPAECLG	14	SHHLSLGLLLLFLL	24.8	1.77
sp|Q9NR97	TLR8_HUMAN	TLR8	1041	26	MENMFLQSSMLTCIFLLISGSCELCA	14	LQSSMLTCIFLLIS	24.8	1.77
tr|Q30085	Q30085_HUMAN	HLA-DQA1	254	23	MILNKALLLGALALTTVMSPCGG	14	KALLLGALALTTVM	24.8	1.77
sp|Q6P988	NOTUM_HUMAN	NOTUM	496	22	MGRGVRVLLLLSLLHCAGGSEG	13	GVRVLLLLSLLHC	24.8	1.91
sp|P17693	HLAG_HUMAN	HLA-G	338	24	MVVMAPRTLFLLLSGALTLTETWA	12	TLFLLLSGALTL	24.8	2.07
sp|Q8TD84	DSCL1_HUMAN	DSCAML1	2053	18	MWLVTFLLLLDSLHKARP	11	LVTFLLLLDSL	24.8	2.25
sp|O95965	ITGBL_HUMAN	ITGBL1	494	23	MRPPGFRNFLLLASSLLFAGLSA	10	FLLLASSLLF	24.8	2.48
sp|Q16827	PTPRO_HUMAN	PTPRO	1216	29	MGHLPTGIHGARRLLPLLWLFVLFKNATA	21	LPTGIHGARRLLPLLWLFVLF	24.9	1.19
sp|Q5T4F7	SFRP5_HUMAN	SFRP5	317	29	MRAAAAGGGVRTAALALLLGALHWAPARC	21	AAAGGGVRTAALALLLGALHW	24.9	1.19
sp|Q14257	RCN2_HUMAN	RCN2	317	25	MRLGPRTAALGLLLLCAAAAGAGKA	16	LGPRTAALGLLLLCAA	24.9	1.56
sp|P79483	DRB3_HUMAN	HLA-DRB3	266	29	MVCLKLPGGSSLAALTVTLMVLSSRLAFA	15	GSSLAALTVTLMVLS	24.9	1.66
sp|A4D1T9	PRS37_HUMAN	PRSS37	235	19	MKYVFYLGVLAGTFFFADS	14	YVFYLGVLAGTFFF	24.9	1.78
sp|P04066	FUCO_HUMAN	FUCA1	466	27	MRAPGMRSRPAGPALLLLLLFLGAAES	14	RPAGPALLLLLLFL	24.9	1.78
sp|P13612	ITA4_HUMAN	ITGA4	1032	33	MAWEARREPGPRRAAVRETVMLLLCLGVPTGRP	14	AVRETVMLLLCLGV	24.9	1.78
sp|Q9HC56	PCDH9_HUMAN	PCDH9	1237	23	MDLRDFYLLAALIACLRLDSAIA	14	DFYLLAALIACLRL	24.9	1.78
sp|P04435	TVB79_HUMAN	TRBV7-9	115	19	MGTSLLCWMALCLLGADHA	13	TSLLCWMALCLLG	24.9	1.92
sp|P20827	EFNA1_HUMAN	EFNA1	205	18	MEFLWAPLLGLCCSLAAA	13	FLWAPLLGLCCSL	24.9	1.92
sp|Q5VUB5	F1711_HUMAN	FAM171A1	890	21	MSRSATLLLCLLGCHVWKAVT	13	SATLLLCLLGCHV	24.9	1.92
sp|Q96PQ0	SORC2_HUMAN	SORCS2	1159	50	MAHRGPSRASKGPGPTARAPSPGAPPPPRSPRSRPLLLLLLLLGACGAAG	13	SRPLLLLLLLLGA	24.9	1.92
sp|Q9BX93	PG12B_HUMAN	PLA2G12B	195	19	MKLASGFLVLWLSLGGGLA	12	LASGFLVLWLSL	24.9	2.08
sp|P00736	C1R_HUMAN	C1R	705	17	MWLLYLLVPALFCRAGG	10	LLYLLVPALF	24.9	2.49
sp|Q5T2D2	TRML2_HUMAN	TREML2	321	18	MAPAFLLLLLLWPQGCVS	10	PAFLLLLLLW	24.9	2.49
sp|Q6UXU6	TMM92_HUMAN	TMEM92	159	26	MSQAWVPGLAPTLLFSLLAGPQKIAA	17	AWVPGLAPTLLFSLLAG	25	1.47
sp|O96009	NAPSA_HUMAN	NAPSA	420	24	MSPPPLLQPLLLLLPLLNVEPSGA	16	PPLLQPLLLLLPLLNV	25	1.56
sp|Q6UXL0	I20RB_HUMAN	IL20RB	311	32	MQTFTMVLEEIWTSLFMWFFYALIPCLLTDEV	16	IWTSLFMWFFYALIPC	25	1.56
sp|P16422	EPCAM_HUMAN	EPCAM	314	23	MAPPQVLAFGLLLAAATATFAAA	15	PQVLAFGLLLAAATA	25	1.67
sp|Q99727	TIMP4_HUMAN	TIMP4	224	29	MPGSPRPAPSWVLLLRLLALLRPPGLGEA	15	PAPSWVLLLRLLALL	25	1.67
sp|P30988	CALCR_HUMAN	CALCR	474	24	MRFTFTSRCLALFLLLNHPTPILP	14	FTFTSRCLALFLLL	25	1.79
sp|Q96BF3	TMIG2_HUMAN	TMIGD2	282	22	MGSPGMVLGLLVQIWALQEASS	14	PGMVLGLLVQIWAL	25	1.79
sp|O14793	GDF8_HUMAN	MSTN	375	18	MQKLQLCVYIYLFMLIVA	12	LQLCVYIYLFML	25	2.08
sp|P12018	VPREB_HUMAN	VPREB1	145	19	MSWAPVLLMLFVYCTGCGP	12	WAPVLLMLFVYC	25	2.08
sp|P39877	PA2G5_HUMAN	PLA2G5	138	20	MKGLLPLAWFLACSVPAVQG	12	LLPLAWFLACSV	25	2.08
sp|Q96SM3	CPXM1_HUMAN	CPXM1	734	20	MWGLLLALAAFAPAVGPALG	12	GLLLALAAFAPA	25	2.08
sp|Q9BVK6	TMED9_HUMAN	TMED9	235	37	MAVELGVLLVRPRPGTGLGRVMRTLLLVLWLATRGSA	12	VMRTLLLVLWLA	25	2.08
sp|Q14773	ICAM4_HUMAN	ICAM4	271	23	MGSLFPLSLLFFLAAAYPGVGSA	10	LFPLSLLFFL	25	2.5
sp|Q8TE58	ATS15_HUMAN	ADAMTS15	950	18	MLLLGILTLAFAGRTAGG	10	LLGILTLAFA	25	2.5
sp|P08294	SODE_HUMAN	SOD3	240	18	MLALLCSCLLLAAGASDA	9	ALLCSCLLL	25	2.78
sp|Q8N6G6	ATL1_HUMAN	ADAMTSL1	1762	28	MECCRRATPGTLLLFLAFLLLSSRTARS	19	CRRATPGTLLLFLAFLLLS	25.1	1.32
sp|Q96K49	TM87B_HUMAN	TMEM87B	555	42	MVAACRSVAGLLPRRRRCFPARAPLLRVALCLLCWTPAAVRA	19	CFPARAPLLRVALCLLCWT	25.1	1.32
sp|P0C0P6	NPS_HUMAN	NPS	89	23	MISSVKLNLILVLSLSTMHVFWC	16	VKLNLILVLSLSTMHV	25.1	1.57
sp|P05556	ITB1_HUMAN	ITGB1	798	20	MNLQPIFWIGLISSVCCVFA	15	LQPIFWIGLISSVCC	25.1	1.67
sp|Q14832	GRM3_HUMAN	GRM3	879	24	MKMLTRLQVLTLALFSKGFLLSLG	15	LQVLTLALFSKGFLL	25.1	1.67
sp|Q9NR99	MXRA5_HUMAN	MXRA5	2828	26	MPKRAHWGALSVVLILLWGHPRVALA	15	AHWGALSVVLILLWG	25.1	1.67
sp|P10646	TFPI1_HUMAN	TFPI	304	28	MIYTMKKVHALWASVCLLLNLAPAPLNA	14	VHALWASVCLLLNL	25.1	1.79
sp|Q5XG92	EST4A_HUMAN	CES4A	561	20	MRWILCWSLTLCLMAQTALG	13	WILCWSLTLCLMA	25.1	1.93
sp|P23560	BDNF_HUMAN	BDNF	247	18	MTILFLTMVISYFGCMKA	12	ILFLTMVISYFG	25.1	2.09
sp|Q15726	KISS1_HUMAN	KISS1	138	19	MNSLVSWQLLLFLCATHFG	12	LVSWQLLLFLCA	25.1	2.09
sp|P01138	NGF_HUMAN	NGF	241	18	MSMLFYTLITAFLIGIQA	11	LFYTLITAFLI	25.1	2.28
sp|Q6ISU1	PTCRA_HUMAN	PTCRA	281	23	MAGTWLLLLLALGCPALPTGVGG	11	TWLLLLLALGC	25.1	2.28
sp|Q96CW9	NTNG2_HUMAN	NTNG2	530	17	MLHLLALFLHCLPLASG	11	LLALFLHCLPL	25.1	2.28
sp|Q96D42	HAVR1_HUMAN	HAVCR1	364	20	MHPQVVILSLILHLADSVAG	11	QVVILSLILHL	25.1	2.28
sp|Q02509	OC90_HUMAN	OC90	477	17	MIAFLLTSVLMIPHAGG	10	AFLLTSVLMI	25.1	2.51
sp|Q13444	ADA15_HUMAN	ADAM15	863	17	MRLALLWALGLLGAGSP	10	LALLWALGLL	25.1	2.51
sp|P18075	BMP7_HUMAN	BMP7	431	29	MHVRSLRAAAPHSFVALWAPLFLLRSALA	19	LRAAAPHSFVALWAPLFLL	25.2	1.33
sp|Q8IZS8	CA2D3_HUMAN	CACNA2D3	1091	33	MAGPGSPRRASRGASALLAAALLYAALGDVVRS	19	ASRGASALLAAALLYAALG	25.2	1.33
sp|P22304	IDS_HUMAN	IDS	550	25	MPPPRTGRGLLWLGLVLSSVCVALG	17	TGRGLLWLGLVLSSVCV	25.2	1.48
sp|Q8IUB2	WFDC3_HUMAN	WFDC3	231	24	MMLSCLFLLKALLALGSLESWITA	17	CLFLLKALLALGSLESW	25.2	1.48
sp|P09564	CD7_HUMAN	CD7	240	25	MAGPPRLLLLPLLLALARGLPGALA	16	PRLLLLPLLLALARGL	25.2	1.58
sp|P24158	PRTN3_HUMAN	PRTN3	256	25	MAHRPPSPALASVLLALLLSGAARA	16	PPSPALASVLLALLLS	25.2	1.58
sp|P98172	EFNB1_HUMAN	EFNB1	346	29	MARPGQRWLGKWLVAMVVWALCRLATPLA	16	LGKWLVAMVVWALCRL	25.2	1.58
sp|Q6UXH1	CREL2_HUMAN	CRELD2	353	24	MRLPRRAALGLLPLLLLLPPAPEA	16	LPRRAALGLLPLLLLL	25.2	1.58
sp|Q96HF1	SFRP2_HUMAN	SFRP2	295	22	MLQGPGSLLLLFLASHCCLGSA	16	GPGSLLLLFLASHCCL	25.2	1.58
sp|Q9H488	OFUT1_HUMAN	POFUT1	388	26	MGAAAWARPLSVSFLLLLLPLPGMPA	16	WARPLSVSFLLLLLPL	25.2	1.57
sp|Q9BX74	TM2D1_HUMAN	TM2D1	207	37	MAAAWPSGPSAPEAVTARLVGVLWFVSVTTGPWGAVA	15	VTARLVGVLWFVSVT	25.2	1.68
sp|O60391	NMD3B_HUMAN	GRIN3B	1043	22	MEFVRALWLGLALALGPGSAGG	14	FVRALWLGLALALG	25.2	1.8
sp|O76061	STC2_HUMAN	STC2	302	24	MCAERLGQFMTLALVLATFDPARG	14	LGQFMTLALVLATF	25.2	1.8
sp|P16519	NEC2_HUMAN	PCSK2	638	25	MKGGCVSQWKAAAGFLFCVMVFASA	14	WKAAAGFLFCVMVF	25.2	1.8
sp|P42785	PCP_HUMAN	PRCP	496	21	MGRRALLLLLLSFLAPWATIA	14	RALLLLLLSFLAPW	25.2	1.8
sp|P07996	TSP1_HUMAN	THBS1	1170	18	MGLAWGLGVLFLMHVCGT	13	LAWGLGVLFLMHV	25.2	1.94
sp|Q8N1C3	GBRG1_HUMAN	GABRG1	465	35	MGPLKAFLFSPFLLRSQSRGVRLVFLLLTLHLGNC	13	GVRLVFLLLTLHL	25.2	1.94
sp|P01619	KV320_HUMAN	IGKV3-20	116	20	METPAQLLFLLLLWLPDTTG	12	PAQLLFLLLLWL	25.2	2.1
sp|P01624	KV315_HUMAN	IGKV3-15	115	20	MEAPAQLLFLLLLWLPDTTG	12	PAQLLFLLLLWL	25.2	2.1
sp|P04433	KV311_HUMAN	IGKV3-11	115	20	MEAPAQLLFLLLLWLPDTTG	12	PAQLLFLLLLWL	25.2	2.1
sp|P13747	HLAE_HUMAN	HLA-E	358	21	MVDGTLLLLLSEALALTQTWA	12	TLLLLLSEALAL	25.2	2.1
sp|Q13641	TPBG_HUMAN	TPBG	420	38	MPGGCSRGPAAGDGRLRLARLALVLLGWVSSSSPTSSA	12	LARLALVLLGWV	25.2	2.1
sp|Q9GZP0	PDGFD_HUMAN	PDGFD	370	18	MHRLIFVYTLICANFCSC	12	LIFVYTLICANF	25.2	2.1
sp|P01222	TSHB_HUMAN	TSHB	138	20	MTALFLMSMLFGLTCGQAMS	11	ALFLMSMLFGL	25.2	2.29
sp|Q92896	GSLG1_HUMAN	GLG1	1179	27	MAACGRVRRMFRLSAALHLLLLFAAGA	11	LSAALHLLLLF	25.2	2.29
sp|P53801	PTTG_HUMAN	PTTG1IP	180	32	MAPGVARGPTPYWRLRLGGAALLLLLIPVAAA	18	YWRLRLGGAALLLLLIPV	25.3	1.41
sp|Q96KJ4	MSLNL_HUMAN	MSLNL	702	35	MAAAVTIPGPRIGALQSSGLTLLLSLAAHCSGPQA	17	IGALQSSGLTLLLSLAA	25.3	1.49
sp|Q9Y251	HPSE_HUMAN	HPSE	543	35	MLLRSKPALPPPLMLLLLGPLGPLSPGALPRPAQA	17	ALPPPLMLLLLGPLGPL	25.3	1.49
sp|O94991	SLIK5_HUMAN	SLITRK5	958	38	MHTCCPPVTLEQDLHRKMHSWMLQTLAFAVTSLVLSCA	15	WMLQTLAFAVTSLVL	25.3	1.69
sp|P16871	IL7RA_HUMAN	IL7R	459	20	MTILGTTFGMVFSLLQVVSG	15	ILGTTFGMVFSLLQV	25.3	1.69
sp|P09668	CATH_HUMAN	CTSH	335	22	MWATLPLLCAGAWLLGVPVCGA	14	TLPLLCAGAWLLGV	25.3	1.81
sp|P48060	GLIP1_HUMAN	GLIPR1	266	21	MRVTLATIAWMVSFVSNYSHT	14	VTLATIAWMVSFVS	25.3	1.81
sp|A8K7I4	CLCA1_HUMAN	CLCA1	914	21	MGPFKSSVFILILHLLEGALS	13	FKSSVFILILHLL	25.3	1.95
sp|P25092	GUC2C_HUMAN	GUCY2C	1073	23	MKTLLLDLALWSLLFQPGWLSFS	13	TLLLDLALWSLLF	25.3	1.95
sp|Q86Y34	AGRG3_HUMAN	ADGRG3	549	20	MATPRGLGALLLLLLLPTSG	13	PRGLGALLLLLLL	25.3	1.95
sp|Q8TB73	NDNF_HUMAN	NDNF	568	19	MVLLHWCLLWLLFPLSSRT	13	LLHWCLLWLLFPL	25.3	1.95
sp|P0DTE4	UD2A1_HUMAN	UGT2A1	527	20	MLNNLLLFSLQISLIGTTLG	12	LLLFSLQISLIG	25.3	2.11
sp|Q9UL01	DSE_HUMAN	DSE	958	22	MRTHTRGAPSVFFIYLLCFVSA	12	APSVFFIYLLCF	25.3	2.11
sp|O14672	ADA10_HUMAN	ADAM10	748	19	MVLLRVLILLLSWAAGMGG	11	LLRVLILLLSW	25.3	2.3
sp|P48052	CBPA2_HUMAN	CPA2	419	18	MAMRLILFFGALFGHIYC	10	LILFFGALFG	25.3	2.53
sp|Q9Y5E6	PCDB3_HUMAN	PCDHB3	796	30	MEAGGERFLRQRQVLLLFVFLGGSLAGSES	10	QVLLLFVFLG	25.3	2.53
sp|Q8WVN6	SCTM1_HUMAN	SECTM1	248	28	MQTCPLAFPGHVSQALGTLLFLAASLSA	19	LAFPGHVSQALGTLLFLAA	25.4	1.34
sp|P49190	PTH2R_HUMAN	PTH2R	550	24	MAGLGASLHVWGWLMLGSCLLARA	18	LGASLHVWGWLMLGSCLL	25.4	1.41
sp|Q9NPD7	NRN1_HUMAN	NRN1	142	27	MGLKLNGRYISLILAVQIAYLVQAVRA	18	LNGRYISLILAVQIAYLV	25.4	1.41
sp|P57087	JAM2_HUMAN	JAM2	298	28	MARRSRHRLLLLLLRYLVVALGYHKAYG	17	HRLLLLLLRYLVVALGY	25.4	1.49
sp|P04156	PRIO_HUMAN	PRNP	253	22	MANLGCWMLVLFVATWSDLGLC	16	LGCWMLVLFVATWSDL	25.4	1.59
sp|P11362	FGFR1_HUMAN	FGFR1	822	21	MWSWKCLLFWAVLVTATLCTA	15	WKCLLFWAVLVTATL	25.4	1.69
sp|Q07011	TNR9_HUMAN	TNFRSF9	255	23	MGNSCYNIVATLLLVLNFERTRS	15	SCYNIVATLLLVLNF	25.4	1.69
sp|Q7RTZ1	OVCH2_HUMAN	OVCH2	564	22	MLISRNKLILLLGIVFFERGKS	15	ISRNKLILLLGIVFF	25.4	1.69
sp|Q9UKU9	ANGL2_HUMAN	ANGPTL2	493	22	MRPLCVTCWWLGLLAAMGAVAG	15	PLCVTCWWLGLLAAM	25.4	1.69
sp|P02708	ACHA_HUMAN	CHRNA1	457	20	MEPWPLLLLFSLCSAGLVLG	14	WPLLLLFSLCSAGL	25.4	1.81
sp|P55145	MANF_HUMAN	MANF	182	24	MRRMWATQGLAVALALSVLPGSRA	14	ATQGLAVALALSVL	25.4	1.81
sp|P78504	JAG1_HUMAN	JAG1	1218	31	MRSPRTRGRSGRPLSLLLALLCALRAKVCGA	14	GRPLSLLLALLCAL	25.4	1.81
sp|Q12794	HYAL1_HUMAN	HYAL1	435	21	MAAHLLPICALFLTLLDMAQG	14	HLLPICALFLTLLD	25.4	1.81
sp|Q8IWT1	SCN4B_HUMAN	SCN4B	228	30	MPGAGDGGKAPARWLGTGLLGLFLLPVTLS	14	WLGTGLLGLFLLPV	25.4	1.81
sp|Q9NT22	EMIL3_HUMAN	EMILIN3	766	22	MGRRRLLVWLCAVAALLSGAQA	14	RRLLVWLCAVAALL	25.4	1.81
sp|P01213	PDYN_HUMAN	PDYN	254	20	MAWQGLVLAACLLMFPSTTA	13	WQGLVLAACLLMF	25.4	1.95
sp|Q13445	TMED1_HUMAN	TMED1	227	23	MMAAGAALALALWLLMPPVEVGG	13	AGAALALALWLLMPP	25.4	2.2
sp|O43424	GRID2_HUMAN	GRID2	1007	23	MEVFPFLLVLSVWWSRTWDSANA	12	VFPFLLVLSVWW	25.4	2.12
sp|Q8TC27	ADA32_HUMAN	ADAM32	787	17	MFRLWLLLAGLCGLLAS	11	LWLLLAGLCGL	25.4	2.31
sp|P13727	PRG2_HUMAN	PRG2	222	16	MKLPLLLALLFGAVSA	10	LPLLLALLFG	25.4	2.54
sp|P26436	ASPX_HUMAN	ACRV1	265	21	MNRFLLLMSLYLLGSARGTSS	10	FLLLMSLYLL	25.4	2.54
sp|Q6UWN0	LYPD4_HUMAN	LYPD4	246	26	MGPQHLRLVQLFCLLGAISTLPRAGA	17	HLRLVQLFCLLGAISTL	25.5	1.5
sp|P04626	ERBB2_HUMAN	ERBB2	1255	22	MELAALCRWGLLLALLPPGAAS	16	LAALCRWGLLLALLPP	25.5	1.59
sp|Q16819	MEP1A_HUMAN	MEP1A	746	21	MAWIRSTCILFFTLLFAHIAA	15	WIRSTCILFFTLLFA	25.5	1.7
sp|Q9HBB8	CDHR5_HUMAN	CDHR5	845	25	MGSWALLWPPLLFTGLLVRPPGTMA	15	WALLWPPLLFTGLLV	25.5	1.7
sp|P20333	TNR1B_HUMAN	TNFRSF1B	461	22	MAPVAVWAALAVGLELWAAAHA	14	VAVWAALAVGLELW	25.5	1.82
sp|Q9H665	IGFR1_HUMAN	IGFLR1	355	22	MGPGRCLLTALLLLALAPPPEA	14	PGRCLLTALLLLAL	25.5	1.82
sp|P06729	CD2_HUMAN	CD2	351	24	MSFPCKFVASFLLIFNVSSKGAVS	13	FPCKFVASFLLIF	25.5	1.96
sp|P50897	PPT1_HUMAN	PPT1	306	21	MASPGCLWLLAVALLPWTCAS	13	GCLWLLAVALLPW	25.5	1.96
sp|P58294	PROK1_HUMAN	PROK1	105	19	MRGATRVSIMLLLVTVSDC	13	ATRVSIMLLLVTV	25.5	1.96
sp|Q0VAF6	SYCN_HUMAN	SYCN	134	21	MSPLRPLLLALALASVPCAQG	13	LRPLLLALALASV	25.5	1.96
sp|Q2UY09	COSA1_HUMAN	COL28A1	1125	23	MWNRYFVFYLLLLSAFTSQTVSG	13	YFVFYLLLLSAFT	25.5	1.96
sp|P29016	CD1B_HUMAN	CD1B	333	18	MLLLPFQLLAVLFPGGNS	11	LLPFQLLAVLF	25.5	2.32
sp|P34741	SDC2_HUMAN	SDC2	201	18	MRRAWILLTLGLVACVSA	11	AWILLTLGLVA	25.5	2.32
sp|Q9NRA1	PDGFC_HUMAN	PDGFC	345	22	MSLFGLLLLTSALAGQRQGTQA	11	LFGLLLLTSAL	25.5	2.32
sp|P09871	C1S_HUMAN	C1S	688	15	MWCIVLFSLLAWVYA	10	CIVLFSLLAW	25.5	2.55
sp|O00451	GFRA2_HUMAN	GFRA2	464	21	MILANVFCLFFFLDETLRSLA	8	VFCLFFFL	25.5	3.19
sp|Q96PL2	TECTB_HUMAN	TECTB	329	17	MVTKAFVLLAIFAEASA	8	AFVLLAIF	25.5	3.19
sp|Q14002	CEAM7_HUMAN	CEACAM7	265	34	MGSPSACPYRVCIPWQGLLLTASLLTFWNLPNSA	20	VCIPWQGLLLTASLLTFWNL	25.6	1.28
sp|O60245	PCDH7_HUMAN	PCDH7	1069	30	MLRMRTAGWARGWCLGCCLLLPLSLSLAAA	19	WARGWCLGCCLLLPLSLSL	25.6	1.35
sp|P20908	CO5A1_HUMAN	COL5A1	1838	36	MDVHTRWKARSALRPGAPLLPPLLLLLLWAPPPSRA	18	ALRPGAPLLPPLLLLLLW	25.6	1.42
tr|Q30007	Q30007_HUMAN		47	26	GGIPGDLRVATVTLMLAILSSSLAEG	18	DLRVATVTLMLAILSSSL	25.6	1.42
sp|Q86SQ4	AGRG6_HUMAN	ADGRG6	1221	37	MMFRSDRMWSCHWKWKPSPLLFLFALYIMCVPHSVWG	17	WKPSPLLFLFALYIMCV	25.6	1.51
sp|P24387	CRHBP_HUMAN	CRHBP	322	23	MSPNFKLQCHFILIFLTALRGES	15	FKLQCHFILIFLTAL	25.6	1.71
sp|Q5T4W7	ARTN_HUMAN	ARTN	220	39	MELGLGGLSTLSHCPWPRQQPALWPTLAALALLSSVAEA	15	ALWPTLAALALLSSV	25.6	1.71
sp|Q9Y4X3	CCL27_HUMAN	CCL27	112	24	MKGPPTFCSLLLLSLLLSPDPTAA	15	PPTFCSLLLLSLLLS	25.6	1.71
sp|P01589	IL2RA_HUMAN	IL2RA	272	21	MDSYLLMWGLLTFIMVPGCQA	14	YLLMWGLLTFIMVP	25.6	1.83
sp|Q5ZPR3	CD276_HUMAN	CD276	534	28	MLRRRGSPGMGVHVGAALGALWFCLTGA	14	VHVGAALGALWFCL	25.6	1.83
sp|Q9H324	ATS10_HUMAN	ADAMTS10	1103	25	MAPACQILRWALALGLGLMFEVTHA	14	ILRWALALGLGLMF	25.6	1.83
sp|Q9Y6N7	ROBO1_HUMAN	ROBO1	1651	25	MKWKHVPFLVMISLLSLSPNHLFLA	14	HVPFLVMISLLSLS	25.6	1.83
sp|P01814	HV270_HUMAN	IGHV2-70	119	19	MDILCSTLLLLTVPSWVLS	13	ILCSTLLLLTVPS	25.6	1.97
sp|Q6B9Z1	IGFL4_HUMAN	IGFL4	124	21	MVPRISAAIFIFELLGSNSEG	12	ISAAIFIFELLG	25.6	2.13
sp|P08842	STS_HUMAN	STS	583	23	MPLRKMKIPFLLLFFLWEAESHA	10	IPFLLLFFLW	25.6	2.56
sp|P48745	CCN3_HUMAN	CCN3	357	31	MQSVQSTSFCLRKQCLCLTFLLLHLLGQVAA	24	VQSTSFCLRKQCLCLTFLLLHLLG	25.7	1.07
tr|O78219	O78219_HUMAN	HLA-DQB3	126	32	MSWKKALRIPGGLRVATVTLMLAMLSTPVAEG	19	IPGGLRVATVTLMLAMLST	25.7	1.35
tr|Q29967	Q29967_HUMAN	HLA-DQB1	224	32	MSWKKALRIPGGLRVATVTLMLAMLSTPVAEG	19	IPGGLRVATVTLMLAMLST	25.7	1.35
sp|Q13224	NMDE2_HUMAN	GRIN2B	1484	28	MKPRAECCSPKFWLVLAVLAVSGSRARS	18	AECCSPKFWLVLAVLAVS	25.7	1.43
sp|P21709	EPHA1_HUMAN	EPHA1	976	25	MERRWPLGLGLVLLLCAPLPPGARA	16	RWPLGLGLVLLLCAPL	25.7	1.61
sp|P47869	GBRA2_HUMAN	GABRA2	451	28	MKTKLNIYNMQFLLFVFLVWDPARLVLA	16	LNIYNMQFLLFVFLVW	25.7	1.61
sp|Q9HDB5	NRX3B_HUMAN	NRXN3	637	35	MHLRIHARRSPPRRPAWTLGIWFLFWGCIVSSVWS	16	AWTLGIWFLFWGCIVS	25.7	1.61
sp|P23352	KALM_HUMAN	ANOS1	680	24	MVPGVPGAVLTLCLWLAASSGCLA	14	GVPGAVLTLCLWLA	25.7	1.84
sp|P55808	XG_HUMAN	XG	180	21	MESWWGLPCLAFLCFLMHARG	14	WWGLPCLAFLCFLM	25.7	1.84
sp|Q15303	ERBB4_HUMAN	ERBB4	1308	25	MKPATGLWVWVSLLVAAGTVQPSDS	14	ATGLWVWVSLLVAA	25.7	1.84
sp|P08697	A2AP_HUMAN	SERPINF2	491	27	MALLWGLLVLSWSCLQGPCSVFSPVSA	13	LLWGLLVLSWSCL	25.7	1.98
sp|P20916	MAG_HUMAN	MAG	626	19	MIFLTALPLFWIMISASRG	13	FLTALPLFWIMIS	25.7	1.98
sp|Q8WZ59	TM190_HUMAN	TMEM190	177	21	MLGCGIPALGLLLLLQGSADG	13	CGIPALGLLLLLQ	25.7	1.98
sp|P07339	CATD_HUMAN	CTSD	412	20	MQPSSLLPLALCLLAAPASA	12	SSLLPLALCLLA	25.7	2.14
sp|Q32P28	P3H1_HUMAN	P3H1	736	22	MAVRALKLLTTLLAVVAAASQA	12	ALKLLTTLLAVV	25.7	2.14
tr|Q14745	Q14745_HUMAN		80	20	ALAVLLCTMALCNQFSASLA	12	LAVLLCTMALCN	25.7	2.14
sp|Q08830	FGL1_HUMAN	FGL1	312	22	MAKVFSFILVTTALTMGREISA	11	VFSFILVTTAL	25.7	2.34
sp|Q8WWY8	LIPH_HUMAN	LIPH	451	18	MLRFYLFISLLCLSRSDA	10	FYLFISLLCL	25.7	2.57
sp|Q9Y5C1	ANGL3_HUMAN	ANGPTL3	460	16	MFTIKLLLFIVPLVIS	10	IKLLLFIVPL	25.7	2.57
sp|Q9NQ60	EQTN_HUMAN	EQTN	294	14	MNFILFIFIPGVFS	7	FILFIFI	25.7	3.67
sp|Q8IWF2	FXRD2_HUMAN	FOXRED2	684	26	MGLSAAAPLWGPPGLLLAIALHPALS	20	LSAAAPLWGPPGLLLAIALH	25.8	1.29
sp|P05107	ITB2_HUMAN	ITGB2	769	22	MLGLRPPLLALVGLLSLGCVLS	16	LRPPLLALVGLLSLGC	25.8	1.61
sp|P12111	CO6A3_HUMAN	COL6A3	3177	25	MRKHRHLPLVAVFCLFLSGFPTTHA	16	RHLPLVAVFCLFLSGF	25.8	1.61
sp|P17936	IBP3_HUMAN	IGFBP3	291	27	MQRARPTLWAAALTLLVLLRGPPVARA	16	ARPTLWAAALTLLVLL	25.8	1.61
sp|Q9H4F8	SMOC1_HUMAN	SMOC1	434	26	MLPARCARLLTPHLLLVLVQLSPARG	16	CARLLTPHLLLVLVQL	25.8	1.61
sp|Q92859	NEO1_HUMAN	NEO1	1461	33	MAAERGARRLLSTPSFWLYCLLLLGRRAPGAAA	15	LLSTPSFWLYCLLLL	25.8	1.72
sp|Q9UBX5	FBLN5_HUMAN	FBLN5	448	23	MPGIKRILTVTILALCLPSPGNA	15	IKRILTVTILALCLP	25.8	1.72
sp|P04844	RPN2_HUMAN	RPN2	631	22	MAPPGSSTVFLLALTIIASTWA	13	GSSTVFLLALTII	25.8	1.98
sp|O60676	CST8_HUMAN	CST8	142	20	MPRCRWLSLILLTIPLALVA	12	WLSLILLTIPLA	25.8	2.15
sp|P23435	CBLN1_HUMAN	CBLN1	193	21	MLGVLELLLLGAAWLAGPARG	12	VLELLLLGAAWL	25.8	2.15
sp|Q5VYJ5	MALR1_HUMAN	MALRD1	2156	31	MLFFLDRMLAFPMNETFCCLWIACVFNSTLA	11	TFCCLWIACVF	25.8	2.35
sp|P15085	CBPA1_HUMAN	CPA1	419	16	MRGLLVLSVLLGAVFG	10	GLLVLSVLLG	25.8	2.58
sp|Q86XR5	PRIMA_HUMAN	PRIMA1	153	35	MLLRDLVLRRGCCWSSLLLHCALHPLWGFVQVTHG	25	LVLRRGCCWSSLLLHCALHPLWGFV	25.9	1.04
sp|Q86UP6	CUZD1_HUMAN	CUZD1	607	24	MELVRRLMPLTLLILSCLAELTMA	18	VRRLMPLTLLILSCLAEL	25.9	1.44
sp|P05112	IL4_HUMAN	IL4	153	24	MGLTSQLLPPLFFLLACAGNFVHG	17	LTSQLLPPLFFLLACAG	25.9	1.52
sp|Q9BXX0	EMIL2_HUMAN	EMILIN2	1053	30	MWQPRRPWPRVPWRWALALLALVGAGLCHA	17	VPWRWALALLALVGAGL	25.9	1.52
sp|P29459	IL12A_HUMAN	IL12A	219	22	MCPARSLLLVATLVLLDHLSLA	16	ARSLLLVATLVLLDHL	25.9	1.62
sp|Q96HD1	CREL1_HUMAN	CRELD1	420	29	MAPWPPKGLVPAMLWGLSLFLNLPGPIWL	16	GLVPAMLWGLSLFLNL	25.9	1.62
sp|Q71RS6	NCKX5_HUMAN	SLC24A5	500	31	MQTKGGQTWARRALLLGILWATAHLPLSGTS	15	ALLLGILWATAHLPL	25.9	1.73
sp|P22105	TENX_HUMAN	TNXB	4244	23	MMPAQYALTSSLVLLVLLSTARA	14	QYALTSSLVLLVLL	25.9	1.85
sp|P11678	PERE_HUMAN	EPX	715	22	MHLLPALAGVLATLVLAQPCEG	12	LLPALAGVLATL	25.9	2.16
sp|Q8N2S1	LTBP4_HUMAN	LTBP4	1624	27	MPRPGTSGRRPLLLVLLLPLFAAATSA	12	RPLLLVLLLPLF	25.9	2.16
sp|Q12805	FBLN3_HUMAN	EFEMP1	493	17	MLKALFLTMLTLALVKS	11	ALFLTMLTLAL	25.9	2.35
sp|Q17RR3	LIPR3_HUMAN	PNLIPRP3	467	17	MLGIWIVAFLFFGTSRG	10	GIWIVAFLFF	25.9	2.59
sp|Q9H2R5	KLK15_HUMAN	KLK15	256	16	MWLLLTLSFLLASTAA	10	LLLTLSFLLA	25.9	2.59
sp|Q86UW8	HPLN4_HUMAN	HAPLN4	402	29	MVCARAALGPGALWAAAWGVLLLTAPAGA	21	ARAALGPGALWAAAWGVLLLT	26	1.24
sp|Q99988	GDF15_HUMAN	GDF15	308	29	MPGQELRTVNGSQMLLVLLVLSWLPHGGA	19	LRTVNGSQMLLVLLVLSWL	26	1.37
sp|Q7Z4R8	CF120_HUMAN	C6orf120	191	30	MAAPRGRAAPWTTALLLLLASQVLSPGSCA	17	AAPWTTALLLLLASQVL	26	1.53
sp|Q9NZ94	NLGN3_HUMAN	NLGN3	848	37	MWLRLGPPSLSLSPKPTVGRSLCLTLWFLSLALRAST	16	VGRSLCLTLWFLSLAL	26	1.62
sp|P27918	PROP_HUMAN	CFP	469	26	MITEGAQAPRLLLPPLLLLLTLPATG	15	APRLLLPPLLLLLTL	26	1.73
sp|A0PJX4	SHSA3_HUMAN	SHISA3	238	21	MRALLALCLLLGWLRWGPAGA	14	ALLALCLLLGWLRW	26	1.86
sp|O43915	VEGFD_HUMAN	VEGFD	354	21	MYREWVVVNVFMMLYVQLVQG	14	WVVVNVFMMLYVQL	26	1.86
sp|P16662	UD2B7_HUMAN	UGT2B7	529	21	MSVKWTSVILLIQLSFCFSSG	14	WTSVILLIQLSFCF	26	1.86
sp|Q9NQ30	ESM1_HUMAN	ESM1	184	19	MKSVLLLTTLLVPAHLVAA	14	SVLLLTTLLVPAHL	26	1.86
sp|P02749	APOH_HUMAN	APOH	345	19	MISPVLILFSSFLCHVAIA	13	PVLILFSSFLCHV	26	2
sp|P09848	LPH_HUMAN	LCT	1927	19	MELSWHVVFIALLSFSCWG	13	LSWHVVFIALLSF	26	2
sp|P01036	CYTS_HUMAN	CST4	141	20	MARPLCTLLLLMATLAGALA	12	PLCTLLLLMATL	26	2.17
sp|Q99445	GML_HUMAN	GML	158	17	MLLFALLLAMELPLVAA	12	LFALLLAMELPL	26	2.17
sp|P21815	SIAL_HUMAN	IBSP	317	16	MKTALILLSILGMACA	11	TALILLSILGM	26	2.36
sp|P04746	AMYP_HUMAN	AMY2A	511	15	MKFFLLLFTIGFCWA	10	FFLLLFTIGF	26	2.6
sp|P19961	AMY2B_HUMAN	AMY2B	511	15	MKFFLLLFTIGFCWA	10	FFLLLFTIGF	26	2.6
sp|P52823	STC1_HUMAN	STC1	247	17	MLQNSAVLLVLVISASA	10	NSAVLLVLVI	26	2.6
sp|Q9UBP4	DKK3_HUMAN	DKK3	350	23	MQRLGATLLCLLLAAAVPTAPAP	10	LGATLLCLLL	26	2.6
sp|Q9NRM6	I17RB_HUMAN	IL17RB	502	14	MSLVLLSLAALCRS	9	LVLLSLAAL	26	2.89
sp|P07478	TRY2_HUMAN	PRSS2	247	15	MNLLLILTFVAAAVA	8	LLLILTFV	26	3.25
sp|A6H8M9	CDHR4_HUMAN	CDHR4	788	16	MVLLRLLVFLFAPVVS	10	LLRLLVFLFA	26.1	2.61
sp|Q92692	NECT2_HUMAN	NECTIN2	538	31	MARAAALLPSRSPPTPLLWPLLLLLLLETGA	21	LLPSRSPPTPLLWPLLLLLLL	26.1	1.24
sp|Q30KQ6	DB114_HUMAN	DEFB114	69	26	MRIFYYLHFLCYVTFILPATCTLVNA	16	IFYYLHFLCYVTFILP	26.1	1.63
sp|Q13231	CHIT1_HUMAN	CHIT1	466	21	MVRSVAWAGFMVLLMIPWGSA	15	SVAWAGFMVLLMIPW	26.1	1.74
sp|P60852	ZP1_HUMAN	ZP1	638	27	MAGGSATTWGYPVALLLLVATLGLGRW	14	WGYPVALLLLVATL	26.1	1.86
sp|Q5T1H1	EYS_HUMAN	EYS	3165	21	MTDKSIVILSLMVFHSSFING	14	SIVILSLMVFHSSF	26.1	1.86
sp|Q9BXJ1	C1QT1_HUMAN	C1QTNF1	281	25	MGSRGQGLLLAYCLLLAFASGLVLS	14	GQGLLLAYCLLLAF	26.1	1.86
sp|Q9NU53	GINM1_HUMAN	GINM1	330	28	MEGAPPGSLALRLLLFVALPASGWLTTG	14	GSLALRLLLFVALP	26.1	1.86
sp|P01185	NEU2_HUMAN	AVP	164	19	MPDTMLPACFLGLLAFSSA	13	TMLPACFLGLLAF	26.1	2.01
sp|P04843	RPN1_HUMAN	RPN1	607	24	MEAPAAGLFLLLLLGTWAPAPGSA	13	PAAGLFLLLLLGT	26.1	2.01
sp|Q92484	ASM3A_HUMAN	SMPDL3A	453	22	MALVRALVCCLLTAWHCRSGLG	13	LVRALVCCLLTAW	26.1	2.01
sp|Q9HBW9	AGRL4_HUMAN	ADGRL4	690	19	MKRLPLLVVFSTLLNCSYT	13	LPLLVVFSTLLNC	26.1	2.01
sp|Q5T601	AGRF1_HUMAN	ADGRF1	910	17	MKVGVLWLISFFTFTDG	12	VGVLWLISFFTF	26.1	2.18
sp|P02768	ALBU_HUMAN	ALB	609	18	MKWVTFISLLFLFSSAYS	11	WVTFISLLFLF	26.1	2.37
sp|Q96Q04	LMTK3_HUMAN	LMTK3	1460	20	MPAPGALILLAAVSASGCLA	11	GALILLAAVSA	26.1	2.37
sp|Q9BXS4	TMM59_HUMAN	TMEM59	323	35	MAAPKGSLWVRTQLGLPPLLLLTMALAGGSGTASA	20	LWVRTQLGLPPLLLLTMALA	26.2	1.31
sp|P23142	FBLN1_HUMAN	FBLN1	703	29	MERAAPSRRVPLPLLLLGGLALLAAGVDA	19	SRRVPLPLLLLGGLALLAA	26.2	1.38
sp|P00734	THRB_HUMAN	F2	622	24	MAHVRGLQLPGCLALAALCSLVHS	18	VRGLQLPGCLALAALCSL	26.2	1.46
sp|Q9GZV7	HPLN2_HUMAN	HAPLN2	340	26	MPGWLTLPTLCRFLLWAFTIFHKAQG	18	WLTLPTLCRFLLWAFTIF	26.2	1.46
sp|P16234	PGFRA_HUMAN	PDGFRA	1089	24	MGTSHPAFLVLGCLLTGLSLILCQ	17	SHPAFLVLGCLLTGLSL	26.2	1.54
sp|Q8IZF5	AGRF3_HUMAN	ADGRF3	1079	25	MVCSAAPLLLLATTLPLLGSPVAQA	16	SAAPLLLLATTLPLLG	26.2	1.64
sp|P12318	FCG2A_HUMAN	FCGR2A	317	33	MTMETQMSQNVCPRNLWLLQPLTVLLLLASADS	15	NLWLLQPLTVLLLLA	26.2	1.75
sp|Q6UXX9	RSPO2_HUMAN	RSPO2	243	21	MQFRLFSFALIILNCMDYSHC	14	FRLFSFALIILNCM	26.2	1.87
sp|Q96NY8	NECT4_HUMAN	NECTIN4	510	31	MPLSLGAEMWGPEAWLLLLLLLASFTGRCPA	14	PEAWLLLLLLLASF	26.2	1.87
sp|Q9BXJ7	AMNLS_HUMAN	AMN	453	19	MGVLGRVLLWLQLCALTQA	14	VLGRVLLWLQLCAL	26.2	1.87
sp|Q9NS98	SEM3G_HUMAN	SEMA3G	782	22	MAPSAWAICWLLGGLLLHGGSS	14	SAWAICWLLGGLLL	26.2	1.87
sp|O75200	NPIB7_HUMAN	NPIPB7	414	18	MRLRFWLLIWLLLGFISH	13	LRFWLLIWLLLGF	26.2	2.02
sp|P01597	KV139_HUMAN	IGKV1-39	117	22	MDMRVPAQLLGLLLLWLRGARC	13	VPAQLLGLLLLWL	26.2	2.02
sp|P04432	KVD39_HUMAN	IGKV1D-39	117	22	MDMRVPAQLLGLLLLWLRGARC	13	VPAQLLGLLLLWL	26.2	2.02
sp|P54756	EPHA5_HUMAN	EPHA5	1037	55	MRGSGPRGAGRRRPPSGGGDTPITPASLAGCYSAPRRAPLWTCLLLCAALRTLLA	13	APLWTCLLLCAAL	26.2	2.02
sp|Q86XK7	VSIG1_HUMAN	VSIG1	387	21	MVFAFWKVFLILSCLAGQVSV	13	AFWKVFLILSCLA	26.2	2.02
tr|Q5EFE6	Q5EFE6_HUMAN		234	20	MRVPAQLLGLLLLWLPGARC	13	VPAQLLGLLLLWL	26.2	2.02
sp|P0C8F1	PATE4_HUMAN	PATE4	98	22	MRKMNTLLLVSLSFLYLKEVMG	12	TLLLVSLSFLYL	26.2	2.18
sp|P02741	CRP_HUMAN	CRP	224	18	MEKLLCFLVLTSLSHAFG	11	LLCFLVLTSLS	26.2	2.38
sp|P05111	INHA_HUMAN	INHA	366	18	MVLHLLLFLLLTPQGGHS	9	LHLLLFLLL	26.2	2.91
sp|Q6ZMH5	S39A5_HUMAN	SLC39A5	540	24	MMGSPVSHLLAGFCVWVVLGWVGG	18	SPVSHLLAGFCVWVVLGW	26.3	1.46
sp|Q9NY72	SCN3B_HUMAN	SCN3B	215	24	MPAFNRLFPLASLVLIYWVSVCFP	18	FNRLFPLASLVLIYWVSV	26.3	1.46
sp|P10721	KIT_HUMAN	KIT	976	25	MRGARGAWDFLCVLLLLLRVQTGSS	17	ARGAWDFLCVLLLLLRV	26.3	1.55
sp|Q04912	RON_HUMAN	MST1R	1400	24	MELLPPLPQSFLLLLLLPAKPAAG	16	LLPPLPQSFLLLLLLP	26.3	1.64
sp|Q8IYV9	IZUM1_HUMAN	IZUMO1	350	21	MGPHFTLLCAALAGCLLPAEG	15	PHFTLLCAALAGCLL	26.3	1.75
sp|P28827	PTPRM_HUMAN	PTPRM	1452	20	MRGLGTCLATLAGLLLTAAG	14	GLGTCLATLAGLLL	26.3	1.88
sp|Q86YL7	PDPN_HUMAN	PDPN	162	20	MWKVSALLFVLGSASLWVLA	14	VSALLFVLGSASLW	26.3	1.88
sp|Q5DID0	UROL1_HUMAN	UMODL1	1318	21	MLRTSGLALLALVSAVGPSQA	13	TSGLALLALVSAV	26.3	2.02
sp|Q96T91	GPHA2_HUMAN	GPHA2	129	23	MPMASPQTLVLYLLVLAVTEAWG	13	PQTLVLYLLVLAV	26.3	2.02
sp|Q9HBJ0	PLAC1_HUMAN	PLAC1	212	22	MKVFKFIGLMILLTSAFSAGSG	13	VFKFIGLMILLTS	26.3	2.02
sp|Q13349	ITAD_HUMAN	ITGAD	1161	17	MTFGTVLLLSVLASYHG	11	FGTVLLLSVLA	26.3	2.39
sp|Q5VYY2	LIPM_HUMAN	LIPM	423	33	MLETLSRQWIVSHRMEMWLLILVAYMFQRNVNS	11	MWLLILVAYMF	26.3	2.39
sp|P10745	RET3_HUMAN	RBP3	1247	19	MMREWVLLMSVLLCGLAGP	10	WVLLMSVLLC	26.3	2.63
sp|P15260	INGR1_HUMAN	IFNGR1	489	17	MALLFLLPLVMQGVSRA	9	LLFLLPLVM	26.3	2.92
sp|Q17R60	IMPG1_HUMAN	IMPG1	797	20	MYLETRRAIFVFWIFLQVQG	9	AIFVFWIFL	26.3	2.92
sp|Q8WWA0	ITLN1_HUMAN	ITLN1	313	16	MNQLSFLLFLIATTRG	9	LSFLLFLIA	26.3	2.92
sp|Q8TEB7	RN128_HUMAN	RNF128	428	38	MGPPPGAGVSCRGGCGFSRLLAWCFLLALSPQAPGSRG	22	VSCRGGCGFSRLLAWCFLLALS	26.4	1.2
sp|P13385	TDGF1_HUMAN	CRIPTO	188	30	MDCRKMARFSYSVIWIMAISKVFELGLVAG	19	FSYSVIWIMAISKVFELGL	26.4	1.39
sp|P08253	MMP2_HUMAN	MMP2	660	29	MEALMARGALTGPLRALCLLGCLLSHAAA	18	GALTGPLRALCLLGCLLS	26.4	1.47
sp|Q9NYY1	IL20_HUMAN	IL20	176	24	MKASSLAFSLLSAAFYLLWTPSTG	17	ASSLAFSLLSAAFYLLW	26.4	1.55
sp|P34925	RYK_HUMAN	RYK	607	46	MRGAARLGRPGRSCLPGARGLRAPPPPPLLLLLALLPLLPAPGAAA	16	PPPPLLLLLALLPLLP	26.4	1.65
sp|Q96HE7	ERO1A_HUMAN	ERO1A	468	23	MGRGWGFLFGLLGAVWLLSSGHG	16	GWGFLFGLLGAVWLLS	26.4	1.65
sp|P78333	GPC5_HUMAN	GPC5	572	24	MDAQTWPVGFRCLLLLALVGSARS	15	TWPVGFRCLLLLALV	26.4	1.76
sp|Q6H3X3	ULBP5_HUMAN	RAET1G	334	28	MAAAASPAFLLRLPLLLLLSSWCRTGLA	15	AFLLRLPLLLLLSSW	26.4	1.76
sp|Q8TDF5	NETO1_HUMAN	NETO1	533	22	MIHGRSVLHIVASLIILHLSGA	15	RSVLHIVASLIILHL	26.4	1.76
sp|Q6JVE5	LCN12_HUMAN	LCN12	192	19	MRLLCGLWLWLSLLKVLQA	14	LLCGLWLWLSLLKV	26.4	1.89
sp|Q99706	KI2L4_HUMAN	KIR2DL4	377	23	MSMSPTVIILACLGFFLDQSVWA	14	TVIILACLGFFLDQ	26.4	1.89
sp|Q9Y240	CLC11_HUMAN	CLEC11A	323	21	MQAAWLLGALVVPQLLGFGHG	14	AAWLLGALVVPQLL	26.4	1.89
sp|Q9Y5H8	PCDA3_HUMAN	PCDHA3	950	29	MLFSWREDPGAQCLLLSLLLLAASEVGSG	14	PGAQCLLLSLLLLA	26.4	1.89
sp|P01889	HLAB_HUMAN	HLA-B	362	24	MLVMAPRTVLLLLSAALALTETWA	13	RTVLLLLSAALAL	26.4	2.03
sp|P02763	A1AG1_HUMAN	ORM1	201	18	MALSWVLTVLSLLPLLEA	13	LSWVLTVLSLLPL	26.4	2.03
sp|P19652	A1AG2_HUMAN	ORM2	201	18	MALSWVLTVLSLLPLLEA	13	LSWVLTVLSLLPL	26.4	2.03
sp|Q9Y5E1	PCDB9_HUMAN	PCDHB9	797	27	MKTRGFSFPRQRQVLFLFLFWGVSLAG	13	QVLFLFLFWGVSL	26.4	2.03
tr|O19782	O19782_HUMAN	HLA-B	336	24	MLVMAPRTVLLLLSAALALTETWA	13	RTVLLLLSAALAL	26.4	2.03
tr|Q546C9	Q546C9_HUMAN	HLA-B	362	24	MLVMAPRTVLLLLSAALALTETWA	13	RTVLLLLSAALAL	26.4	2.03
tr|Q68J66	Q68J66_HUMAN	HLA-B	337	24	MLVMAPRTVLLLLSAALALTETWA	13	RTVLLLLSAALAL	26.4	2.03
tr|Q68J67	Q68J67_HUMAN	HLA-B	337	24	MLVMAPRTVLLLLSAALALTETWA	13	RTVLLLLSAALAL	26.4	2.03
tr|Q68J68	Q68J68_HUMAN	HLA-B	337	24	MLVMAPRTVLLLLSAALALTETWA	13	RTVLLLLSAALAL	26.4	2.03
tr|Q6KEQ1	Q6KEQ1_HUMAN	HLA-B	362	24	MLVMAPRTVLLLLSAALALTETWA	13	RTVLLLLSAALAL	26.4	2.03
tr|Q70Q11	Q70Q11_HUMAN	HLA-B	362	24	MLVMAPRTVLLLLSAALALTETWA	13	RTVLLLLSAALAL	26.4	2.03
sp|Q8IWL2	SFTA1_HUMAN	SFTPA1	248	20	MWLCPLALNLILMAASGAVC	12	LCPLALNLILMA	26.4	2.2
sp|Q8IZF3	AGRF4_HUMAN	ADGRF4	695	21	MKMKSQATMICCLVFFLSTEC	12	QATMICCLVFFL	26.4	2.2
sp|Q99435	NELL2_HUMAN	NELL2	816	21	MESRVLLRTFCLIFGLGAVWG	12	VLLRTFCLIFGL	26.4	2.2
sp|O00175	CCL24_HUMAN	CCL24	119	18	MAGLMTIVTSLLFLGVCA	11	LMTIVTSLLFL	26.4	2.4
sp|P56703	WNT3_HUMAN	WNT3	355	21	MEPHLLGLLLGLLLGGTRVLA	11	HLLGLLLGLLL	26.4	2.4
sp|Q96P31	FCRL3_HUMAN	FCRL3	734	18	MLLWLLLLILTPGREQSG	8	LWLLLLIL	26.4	3.3
sp|O75311	GLRA3_HUMAN	GLRA3	464	33	MAHVRHFRTLVSGFYFWEAALLLSLVATKETDS	20	FRTLVSGFYFWEAALLLSLV	26.5	1.32
tr|Q15253	Q15253_HUMAN	F2	100	24	MARIRGLQLPGCLALAALCSLVHS	18	IRGLQLPGCLALAALCSL	26.5	1.47
sp|P21802	FGFR2_HUMAN	FGFR2	821	21	MVSWGRFICLVVVTMATLSLA	15	WGRFICLVVVTMATL	26.5	1.77
sp|Q8WXA2	PATE1_HUMAN	PATE1	126	24	MDKSLLLELPILLCCFRALSGSLS	15	SLLLELPILLCCFRA	26.5	1.77
sp|Q9BXY4	RSPO3_HUMAN	RSPO3	272	21	MHLRLISWLFIILNFMEYIGS	14	LRLISWLFIILNFM	26.5	1.89
sp|O76036	NCTR1_HUMAN	NCR1	304	21	MSSTLPALLCVGLCLSQRISA	13	TLPALLCVGLCLS	26.5	2.04
sp|P35590	TIE1_HUMAN	TIE1	1138	21	MVWRVPPFLLPILFLASHVGA	12	VPPFLLPILFLA	26.5	2.21
sp|Q6UXV1	IZUM2_HUMAN	IZUMO2	221	20	MPLALTLLLLSGLGAPGGWG	11	LALTLLLLSGL	26.5	2.41
sp|Q8TDQ1	CLM1_HUMAN	CD300LF	290	19	MPLLTLYLLLFWLSGYSIV	11	LLTLYLLLFWL	26.5	2.41
sp|Q9BXN1	ASPN_HUMAN	ASPN	380	15	MKEYVLLLFLALCSA	9	YVLLLFLAL	26.5	2.94
sp|Q8IUK5	PLDX1_HUMAN	PLXDC1	500	18	MRGELWLLVLVLREAARA	8	LWLLVLVL	26.5	3.31
sp|Q9BX67	JAM3_HUMAN	JAM3	310	31	MALRRPPRLRLCARLPDFFLLLLFRGCLIGA	20	LRLCARLPDFFLLLLFRGCL	26.6	1.33
sp|P01730	CD4_HUMAN	CD4	458	25	MNRGVPFRHLLLVLQLALLPAATQG	18	GVPFRHLLLVLQLALLPA	26.6	1.48
sp|P13725	ONCM_HUMAN	OSM	252	25	MGVLLTQRTLLSLVLALLFPSMASM	18	LLTQRTLLSLVLALLFPS	26.6	1.48
sp|Q8WUJ3	CEMIP_HUMAN	CEMIP	1361	30	MGAAGRQDFLFKAMLTISWLTLTCFPGATS	17	FLFKAMLTISWLTLTCF	26.6	1.56
sp|P04808	REL1_HUMAN	RLN1	185	24	MPRLFLFHLLEFCLLLNQFSRAVA	16	LFLFHLLEFCLLLNQF	26.6	1.66
sp|P14784	IL2RB_HUMAN	IL2RB	551	26	MAAPALSWRLPLLILLLPLATSWASA	16	LSWRLPLLILLLPLAT	26.6	1.66
sp|P28039	AOAH_HUMAN	AOAH	575	23	MQSPWKILTVAPLFLLLSLQSSA	16	PWKILTVAPLFLLLSL	26.6	1.66
sp|P00751	CFAB_HUMAN	CFB	764	25	MGSNLSPQLCLMPFILGLLSGGVTT	15	LSPQLCLMPFILGLL	26.6	1.77
sp|P30530	UFO_HUMAN	AXL	894	32	MAWRCPRMGRVPLAWCLALCGWACMAPRGTQA	15	VPLAWCLALCGWACM	26.6	1.77
sp|O75022	LIRB3_HUMAN	LILRB3	631	23	MTPALTALLCLGLSLGPRTRVQA	13	ALTALLCLGLSLG	26.6	2.05
sp|Q07954	LRP1_HUMAN	LRP1	4544	19	MLTPPLLLLLPLLSALVAA	13	PPLLLLLPLLSAL	26.6	2.05
tr|A2NVQ0	A2NVQ0_HUMAN	T-Cell	110	20	MNYSPGLVSLILLLLGRTRG	13	YSPGLVSLILLLL	26.6	2.05
sp|P0DN86	CGB3_HUMAN	CGB3	165	20	MEMFQGLLLLLLLSMGGTWA	12	FQGLLLLLLLSM	26.6	2.22
sp|P0DN87	CGB7_HUMAN	CGB7	165	20	MEMFQGLLLLLLLSMGGTWA	12	FQGLLLLLLLSM	26.6	2.22
sp|P20062	TCO2_HUMAN	TCN2	427	20	MRHLGAFLFLLGVLGALTEM	12	HLGAFLFLLGVL	26.6	2.22
sp|P00747	PLMN_HUMAN	PLG	810	19	MEHKEVVLLLLLFLKSGQG	11	KEVVLLLLLFL	26.6	2.42
sp|P19021	AMD_HUMAN	PAM	973	20	MAGRVPSLLVLLVFPSSCLA	11	VPSLLVLLVFP	26.6	2.42
sp|P35354	PGH2_HUMAN	PTGS2	604	17	MLARALLLCAVLALSHT	11	RALLLCAVLAL	26.6	2.42
sp|Q02325	PLGB_HUMAN	PLGLB1	96	19	MEHKEVVLLLLLFLKSGQG	11	KEVVLLLLLFL	26.6	2.42
sp|Q15195	PLGA_HUMAN	PLGLA	96	19	MEHKEVVLLLLLFLKSGQG	11	KEVVLLLLLFL	26.6	2.42
sp|Q16609	LPAL2_HUMAN	LPAL2	132	21	MEHKEVVLLLLLFLKSAPTET	11	KEVVLLLLLFL	26.6	2.42
sp|O60844	ZG16_HUMAN	ZG16	167	16	MLTVALLALLCASASG	10	TVALLALLCA	26.6	2.66
sp|P18509	PACA_HUMAN	ADCYAP1	176	24	MTMCSGARLALLVYGIIMHSSVYS	10	LALLVYGIIM	26.6	2.66
tr|Q13030	Q13030_HUMAN	GYPA	85	19	MYGKIIFVLLLSGERVQLA	8	IIFVLLLS	26.6	3.33
sp|O95206	PCDH8_HUMAN	PCDH8	1070	29	MSPVRRWGSPCLFPLQLFSLCWVLSVAQS	20	WGSPCLFPLQLFSLCWVLSV	26.7	1.33
sp|P52798	EFNA4_HUMAN	EFNA4	201	25	MRLLPLLRTVLWAAFLGSPLRGGSS	18	LLPLLRTVLWAAFLGSPL	26.7	1.48
sp|Q6UXT8	ALKL1_HUMAN	ALKAL1	129	27	MRPLKPGAPLPALFLLALALSPHGAHG	18	LKPGAPLPALFLLALALS	26.7	1.48
sp|P07911	UROM_HUMAN	UMOD	640	23	MGQPSLTWMLMVVVASWFITTAA	17	PSLTWMLMVVVASWFIT	26.7	1.57
sp|Q9H7L2	KI3X1_HUMAN	KIR3DX1	352	25	MAPKLITVLCLGFCLNQKICPHAGA	16	LITVLCLGFCLNQKIC	26.7	1.67
sp|Q9Y5G5	PCDG8_HUMAN	PCDHGA8	932	29	MAAPQSRPRRGELILLCALLGTLWEIGRG	16	GELILLCALLGTLWEI	26.7	1.67
sp|O95297	MPZL1_HUMAN	MPZL1	269	37	MAASAGAGAVIAAPDSRRWLWSVLAAALGLLTAGVSA	15	WLWSVLAAALGLLTA	26.7	1.78
sp|P02814	SMR3B_HUMAN	SMR3B	79	22	MKSLTWILGLWALAACFTPGES	15	SLTWILGLWALAACF	26.7	1.78
sp|Q8IZC6	CORA1_HUMAN	COL27A1	1860	39	MGAGSARGARGTAAAAAARGGGFLFSWILVSFACHLAST	15	GFLFSWILVSFACHL	26.7	1.78
sp|Q99954	SMR3A_HUMAN	SMR3A	134	22	MKSLTWILGLWALAACFTPGES	15	SLTWILGLWALAACF	26.7	1.78
sp|Q9HAR2	AGRL3_HUMAN	ADGRL3	1447	19	MWPSQLLIFMMLLAPIIHA	13	SQLLIFMMLLAPI	26.7	2.05
sp|Q9UKI3	VPRE3_HUMAN	VPREB3	123	23	MACRCLSFLLMGTFLSVSQTVLA	13	CLSFLLMGTFLSV	26.7	2.05
sp|Q9UN73	PCDA6_HUMAN	PCDHA6	950	29	MVFTPEDRLGKQCLLLPLLLLAAWKVGSG	13	QCLLLPLLLLAAW	26.7	2.05
sp|O43854	EDIL3_HUMAN	EDIL3	480	23	MKRSVAVWLLVGLSLGVPQFGKG	12	SVAVWLLVGLSL	26.7	2.23
sp|Q02985	FHR3_HUMAN	CFHR3	330	18	MLLLINVILTLWVSCANG	12	LLINVILTLWVS	26.7	2.23
sp|Q92496	FHR4_HUMAN	CFHR4	578	18	MLLLINVILTLWVSCANG	12	LLINVILTLWVS	26.7	2.23
sp|P09486	SPRC_HUMAN	SPARC	303	17	MRAWIFFLLCLAGRALA	10	AWIFFLLCLA	26.7	2.67
sp|P04003	C4BPA_HUMAN	C4BPA	597	48	MHPPKTPSGALHRKRKMAAWPFSRLWKVSDPILFQMTLIAALLPAVLG	18	VSDPILFQMTLIAALLPA	26.8	1.49
sp|O60656	UD19_HUMAN	UGT1A9	530	25	MACTGWTSPLPLCVCLLLTCGFAEA	17	WTSPLPLCVCLLLTCGF	26.8	1.58
sp|Q01973	ROR1_HUMAN	ROR1	937	29	MHRPRRRGTRPPLLALLAALLLAARGAAA	17	GTRPPLLALLAALLLAA	26.8	1.58
sp|Q02246	CNTN2_HUMAN	CNTN2	1040	30	MGTATRRKPHLLLVAAVALVSSSAWSSALG	14	PHLLLVAAVALVSS	26.8	1.91
sp|P04085	PDGFA_HUMAN	PDGFA	211	20	MRTLACLLLLGCGYLAHVLA	13	TLACLLLLGCGYL	26.8	2.06
sp|P10092	CALCB_HUMAN	CALCB	127	25	MGFRKFSPFLALSILVLYQAGSLQA	13	FSPFLALSILVLY	26.8	2.06
sp|Q8IZU8	DSEL_HUMAN	DSEL	1212	25	MALMFTGHLLFLALLMFAFSTFEES	13	FTGHLLFLALLMF	26.8	2.06
tr|O19709	O19709_HUMAN	HLA-DQB1	250	21	DLRVATVTLMLAILSSSLAEG	13	VATVTLMLAILSS	26.8	2.06
sp|O14525	ASTN1_HUMAN	ASTN1	1302	21	MALAGLCALLACCWGPAAVLA	12	LAGLCALLACCW	26.8	2.23
sp|P02753	RET4_HUMAN	RBP4	201	18	MKWVWALLLLAALGSGRA	11	WVWALLLLAAL	26.8	2.44
sp|P15813	CD1D_HUMAN	CD1D	335	19	MGCLLFLLLWALLQAWGSA	11	LLFLLLWALLQ	26.8	2.44
sp|P19823	ITIH2_HUMAN	ITIH2	946	18	MKRLTCFFICFFLSEVSG	11	LTCFFICFFLS	26.8	2.44
sp|P59827	BPIB4_HUMAN	BPIFB4	614	19	MWMAWCVAALSVVAVCGTS	11	WCVAALSVVAV	26.8	2.44
sp|Q02505	MUC3A_HUMAN	MUC3A	3323	21	MQLLGLLGLLWMLKASPWATG	11	LLGLLGLLWML	26.8	2.44
sp|Q13316	DMP1_HUMAN	DMP1	513	16	MKISILLMFLWGLSCA	11	ISILLMFLWGL	26.8	2.44
sp|Q86WI0	LHPL1_HUMAN	LHFPL1	220	23	MRSSLTMVGTLWAFLSLVTAVTS	17	SLTMVGTLWAFLSLVTA	26.9	1.58
sp|Q9UBU3	GHRL_HUMAN	GHRL	117	23	MPSPGTVCSLLLLGMLWLDLAMA	17	PGTVCSLLLLGMLWLDL	26.9	1.58
sp|Q6UXM1	LRIG3_HUMAN	LRIG3	1119	27	MSAPSLRARAAGLGLLLCAVLGRAGRS	16	LRARAAGLGLLLCAVL	26.9	1.68
sp|Q12866	MERTK_HUMAN	MERTK	999	25	MGPAPLPLLLGLFLPALWRRAITEA	15	APLPLLLGLFLPALW	26.9	1.79
sp|Q14126	DSG2_HUMAN	DSG2	1118	23	MARSPGRAYALLLLLICFNVGSG	15	GRAYALLLLLICFNV	26.9	1.79
sp|Q9P2S2	NRX2A_HUMAN	NRXN2	1712	28	MASGSRWRPTPPPLLLLLLLALAARADG	15	PTPPPLLLLLLLALA	26.9	1.79
sp|Q9UM44	HHLA2_HUMAN	HHLA2	414	22	MKAQTALSFFLILITSLSGSQG	15	AQTALSFFLILITSL	26.9	1.79
sp|O95460	MATN4_HUMAN	MATN4	622	19	MRGLLCWPVLLLLLQPWET	13	GLLCWPVLLLLLQ	26.9	2.07
sp|P27037	AVR2A_HUMAN	ACVR2A	513	23	MGAAAKLAFAVFLISCSSGAILG	13	AAKLAFAVFLISC	26.9	2.07
sp|Q14563	SEM3A_HUMAN	SEMA3A	771	20	MGWLTRIVCLFWGVLLTARA	13	LTRIVCLFWGVLL	26.9	2.07
sp|Q5VZ72	IZUM3_HUMAN	IZUMO3	239	20	MGDLWLFLLLPLSAFHGVKG	12	LWLFLLLPLSAF	26.9	2.24
sp|Q9H3R2	MUC13_HUMAN	MUC13	512	18	MKAIIHLTLLALLSVNTA	12	AIIHLTLLALLS	26.9	2.24
sp|P31431	SDC4_HUMAN	SDC4	198	18	MAPARLFALLLFFVGGVA	11	ARLFALLLFFV	26.9	2.45
sp|Q96A28	SLAF9_HUMAN	SLAMF9	289	18	MCAFPWLLLLLLLQEGSQ	10	FPWLLLLLLL	26.9	2.69
sp|O15354	GPR37_HUMAN	GPR37	613	27	MRAPGALLARMSRLLLLLLLKVSASSA	9	LLLLLLLKV	26.9	2.99
sp|Q5NDL2	EOGT_HUMAN	EOGT	527	18	MLMLFVFGVLLHEVSLSG	9	MLFVFGVLL	26.9	2.99
sp|Q8N7C7	RN148_HUMAN	RNF148	305	34	MSFLRITPSTHSSVSSGLLRLSIFLLLSFPDSNG	27	FLRITPSTHSSVSSGLLRLSIFLLLSF	27	1
sp|O15197	EPHB6_HUMAN	EPHB6	1021	31	MATEGAAQLGNRVAGMVCSLWVLLLVSSVLA	24	TEGAAQLGNRVAGMVCSLWVLLLV	27	1.12
sp|Q5H8A3	NMS_HUMAN	NMS	153	26	MKHLRPQFPLILAIYCFCMLQIPSSG	19	LRPQFPLILAIYCFCMLQI	27	1.42
sp|P78423	X3CL1_HUMAN	CX3CL1	397	24	MAPISLSWLLRLATFCHLTVLLAG	18	ISLSWLLRLATFCHLTVL	27	1.5
sp|Q9BUF7	CRUM3_HUMAN	CRB3	120	26	MANPGLGLLLALGLPFLLARWGRAWG	18	PGLGLLLALGLPFLLARW	27	1.5
sp|Q9NQE7	TSSP_HUMAN	PRSS16	514	24	MAVWLAQWLGPLLLVSLWGLLAPA	18	WLAQWLGPLLLVSLWGLL	27	1.5
sp|P32927	IL3RB_HUMAN	CSF2RB	897	22	MVLAQGLLSMALLALCWERSLA	15	LAQGLLSMALLALCW	27	1.8
sp|Q14956	GPNMB_HUMAN	GPNMB	572	22	MECLYYFLGFLLLAARLPLDAA	15	CLYYFLGFLLLAARL	27	1.8
sp|O43280	TREA_HUMAN	TREH	583	21	MPGRTWELCLLLLLGLGLGSQ	14	TWELCLLLLLGLGL	27	1.93
sp|Q08397	LOXL1_HUMAN	LOXL1	574	25	MALARGSRQLGALVWGACLCVLVHG	14	QLGALVWGACLCVL	27	1.93
sp|Q5VY43	PEAR1_HUMAN	PEAR1	1037	20	MSPPLCPLLLLAVGLRLAGT	14	PLCPLLLLAVGLRL	27	1.93
sp|Q6UXC1	AEGP_HUMAN	MAMDC4	1216	22	MPLSSHLLPALVLFLAGSSGWA	14	LSSHLLPALVLFLA	27	1.93
sp|Q9Y680	FKBP7_HUMAN	FKBP7	222	23	MPKTMHFLFRFIVFFYLWGLFTA	14	FLFRFIVFFYLWGL	27	1.93
sp|O75460	ERN1_HUMAN	ERN1	977	21	MPARRLLLLLTLLLPGLGIFG	13	RLLLLLTLLLPGL	27	2.08
sp|Q6Q788	APOA5_HUMAN	APOA5	366	23	MASMAAVLTWALALLSAFSATQA	13	AVLTWALALLSAF	27	2.08
sp|Q8N158	GPC2_HUMAN	GPC2	579	26	MSALRPLLLLLLPLCPGPGPGPGSEA	13	ALRPLLLLLLPLC	27	2.08
sp|Q13609	DNSL3_HUMAN	DNASE1L3	305	20	MSRELAPLLLLLLSIHSALA	12	ELAPLLLLLLSI	27	2.25
sp|Q6PI73	LIRA6_HUMAN	LILRA6	481	23	MTPALTALLCLGLSLGPRTRVQA	12	ALTALLCLGLSL	27	2.25
sp|Q7Z4P5	GDF7_HUMAN	GDF7	450	22	MDLSAAAALCLWLLSACRPRDG	12	LSAAAALCLWLL	27	2.25
sp|P02765	FETUA_HUMAN	AHSG	367	18	MKSLVLLLCLAQLWGCHS	11	SLVLLLCLAQL	27	2.45
sp|P60827	C1QT8_HUMAN	C1QTNF8	252	19	MAAPALLLLALLLPVGAWP	11	PALLLLALLLP	27	2.45
sp|Q9UMF0	ICAM5_HUMAN	ICAM5	924	30	MPGPSPGLRRALLGLWAALGLGLFGLSAVS	19	LRRALLGLWAALGLGLFGL	27.1	1.43
sp|Q6WN34	CRDL2_HUMAN	CHRDL2	429	25	MVPEVRVLSSLLGLALLWFPLDSHA	18	EVRVLSSLLGLALLWFPL	27.1	1.51
sp|P01148	GON1_HUMAN	GNRH1	92	23	MKPIQKLLAGLILLTWCVEGCSS	15	IQKLLAGLILLTWCV	27.1	1.81
sp|P49863	GRAK_HUMAN	GZMK	264	24	MTKFSSFSLFFLIVGAYMTHVCFN	15	FSSFSLFFLIVGAYM	27.1	1.81
sp|Q9ULZ9	MMP17_HUMAN	MMP17	603	38	MRRRAARGPGPPPPGPGLSRLPLPLLLLLALGTRGGCA	15	LSRLPLPLLLLLALG	27.1	1.81
sp|Q9UN88	GBRT_HUMAN	GABRQ	632	23	MGIRGMLRAAVILLLIRTWLAEG	15	MLRAAVILLLIRTWL	27.1	1.81
sp|Q8N4F0	BPIB2_HUMAN	BPIFB2	458	20	MAWASRLGLLLALLLPVVGA	14	ASRLGLLLALLLPV	27.1	1.94
sp|O43692	PI15_HUMAN	PI15	258	19	MIAISAVSSALLFSLLCEA	13	ISAVSSALLFSLL	27.1	2.08
sp|Q9UN66	PCDB8_HUMAN	PCDHB8	801	28	MEASGKLICRQRQVLFSFLLLGLSLAGA	13	QVLFSFLLLGLSL	27.1	2.08
sp|Q9Y5F0	PCDBD_HUMAN	PCDHB13	798	28	MEASGKLICRQRQVLFSFLLLGLSLAGA	13	QVLFSFLLLGLSL	27.1	2.08
sp|P01008	ANT3_HUMAN	SERPINC1	464	32	MYSNVIGTVTSGKRKVYLLSLLLIGFWDCVTC	12	VYLLSLLLIGFW	27.1	2.26
sp|Q14392	LRC32_HUMAN	LRRC32	662	17	MRPQILLLLALLTLGLA	12	PQILLLLALLTL	27.1	2.26
sp|Q9Y561	LRP12_HUMAN	LRP12	859	32	MACRWSTKESPRWRSALLLLFLAGVYGNGALA	12	SALLLLFLAGVY	27.1	2.26
sp|Q9H195	MUC3B_HUMAN	MUC3B	13477	21	MQLLGLLSILWMLKSSPGATG	11	LLGLLSILWML	27.1	2.46
sp|Q8NFZ4	NLGN2_HUMAN	NLGN2	835	14	MWLLALCLVGLAGA	9	LLALCLVGL	27.1	3.01
sp|Q8WTR8	NET5_HUMAN	NTN5	489	16	MPVTFALLLLLGQATA	9	VTFALLLLL	27.1	3.01
sp|Q8WWZ8	OIT3_HUMAN	OIT3	545	19	MPPFLLLTCLFITGTSVSP	9	FLLLTCLFI	27.1	3.01
sp|O95157	NXPH3_HUMAN	NXPH3	252	22	MQLTRCCFVFLVQGSLYLVICG	17	LTRCCFVFLVQGSLYLV	27.2	1.6
sp|Q8TE59	ATS19_HUMAN	ADAMTS19	1207	24	MRLTHICCCCLLYQLGFLSNGIVS	16	LTHICCCCLLYQLGFL	27.2	1.7
sp|Q9UKP4	ATS7_HUMAN	ADAMTS7	1686	34	MPGGPSPRSPAPLLRPLLLLLCALAPGAPGPAPG	15	PAPLLRPLLLLLCAL	27.2	1.81
sp|P07498	CASK_HUMAN	CSN3	182	19	MKSFLLVVNALALTLPFLA	14	SFLLVVNALALTLP	27.2	1.94
sp|P55287	CAD11_HUMAN	CDH11	796	22	MKENYCLQAALVCLGMLCHSHA	14	YCLQAALVCLGMLC	27.2	1.94
sp|Q14626	I11RA_HUMAN	IL11RA	422	25	MSSSCSGLSRVLVAVATALVSASSP	14	GLSRVLVAVATALV	27.2	1.94
sp|Q6UX41	BTNL8_HUMAN	BTNL8	500	17	MALMLSLVLSLLKLGSG	12	LMLSLVLSLLKL	27.2	2.27
sp|Q8IYP2	PRS58_HUMAN	PRSS58	241	17	MKFILLWALLNLTVALA	12	FILLWALLNLTV	27.2	2.27
sp|P55283	CADH4_HUMAN	CDH4	916	20	MTAGAGVLLLLLSLSGALRA	11	GAGVLLLLLSL	27.2	2.47
sp|Q13018	PLA2R_HUMAN	PLA2R1	1463	20	MLLSPSLLLLLLLGAPRGCA	11	LSPSLLLLLLL	27.2	2.47
sp|Q9UKJ0	PILRB_HUMAN	PILRB	227	24	MGRPLLLPLLLLLQPPAFLQPGGS	10	PLLLPLLLLL	27.2	2.72
sp|P11117	PPAL_HUMAN	ACP2	423	30	MAGKRSGWSRAALLQLLLGVNLVVMPPTRA	18	WSRAALLQLLLGVNLVVM	27.3	1.52
sp|Q6ZNF0	ACP7_HUMAN	ACP7	438	26	MHPLPGYWSCYCLLLLFSLGVQGSLG	18	LPGYWSCYCLLLLFSLGV	27.3	1.52
sp|Q8NEB7	ACRBP_HUMAN	ACRBP	543	25	MRKPAAGFLPSLLKVLLLPLAPAAA	17	PAAGFLPSLLKVLLLPL	27.3	1.61
sp|Q92643	GPI8_HUMAN	PIGK	395	27	MAVTDSLSRAATVLATVLLLSFGSVAA	17	SLSRAATVLATVLLLSF	27.3	1.61
sp|Q6UDR6	SPIT4_HUMAN	SPINT4	99	24	MKSAKLGFLLRFFIFCSLNTLLLG	16	LGFLLRFFIFCSLNTL	27.3	1.71
sp|Q6ZN44	UNC5A_HUMAN	UNC5A	842	25	MAVRPGLWPALLGIVLAAWLRGSGA	16	PGLWPALLGIVLAAWL	27.3	1.71
sp|Q9H5Y7	SLIK6_HUMAN	SLITRK6	841	26	MKLWIHLFYSSLLACISLHSQTPVLS	16	LWIHLFYSSLLACISL	27.3	1.71
sp|P11230	ACHB_HUMAN	CHRNB1	501	23	MTPGALLMLLGALGAPLAPGVRG	14	GALLMLLGALGAPL	27.3	1.95
sp|P20774	MIME_HUMAN	OGN	298	19	MKTLQSTLLLLLLVPLIKP	14	TLQSTLLLLLLVPL	27.3	1.95
sp|Q6UXB3	LYPD2_HUMAN	LYPD2	125	22	MRGTRLALLALVLAACGELAPA	14	TRLALLALVLAACG	27.3	1.95
sp|P04217	A1BG_HUMAN	A1BG	495	21	MSMLVVFLLLWGVTWGPVTEA	13	LVVFLLLWGVTWG	27.3	2.1
sp|P08138	TNR16_HUMAN	NGFR	427	28	MGAGATGRAMDGPRLLLLLLLGVSLGGA	13	PRLLLLLLLGVSL	27.3	2.1
sp|P27930	IL1R2_HUMAN	IL1R2	398	24	MLRLYVLVMGVSAFTLQPAAHTGA	13	LYVLVMGVSAFTL	27.3	2.1
sp|Q6X784	ZPBP2_HUMAN	ZPBP2	338	20	MMRTCVLLSAVLWCLTGVQC	13	TCVLLSAVLWCLT	27.3	2.1
sp|Q7Z4N8	P4HA3_HUMAN	P4HA3	544	26	MGPGARLAALLAVLALGTGDPERAAA	13	GARLAALLAVLAL	27.3	2.1
sp|Q8WZ71	TM158_HUMAN	TMEM158	300	20	MLPLLAALLAAACPLPPVRG	13	PLLAALLAAACPL	27.3	2.1
sp|Q9Y6Z7	COL10_HUMAN	COLEC10	277	27	MNGFASLLRRNQFILLVLFLLQIQSLG	13	NQFILLVLFLLQI	27.3	2.1
sp|P08311	CATG_HUMAN	CTSG	255	18	MQPLLLLLAFLLPTGAEA	12	PLLLLLAFLLPT	27.3	2.28
sp|P49767	VEGFC_HUMAN	VEGFC	419	29	MHLLGFFSVACSLLAAALLPGPREAPAAA	12	LLGFFSVACSLL	27.3	2.27
sp|P52961	NAR1_HUMAN	ART1	327	24	MQMPAMMSLLLVSVGLMEALQAQS	12	MMSLLLVSVGLM	27.3	2.27
sp|Q9P0W0	IFNK_HUMAN	IFNK	207	27	MSTKPDMIQKCLWLEILMGIFIAGTLS	12	CLWLEILMGIFI	27.3	2.27
sp|Q99972	MYOC_HUMAN	MYOC	504	32	MRFFCARCCSFGPEMPAVQLLLLACLVWDVGA	11	VQLLLLACLVW	27.3	2.48
sp|Q6NT52	CGB2_HUMAN	CGB2	163	18	MSKGLLLLLLLSMGGTWA	10	GLLLLLLLSM	27.3	2.73
sp|Q7Z4F1	LRP10_HUMAN	LRP10	713	16	MLLATLLLLLLGGALA	10	LATLLLLLLG	27.3	2.73
sp|Q99895	CTRC_HUMAN	CTRC	268	16	MLGITVLAALLACASS	10	ITVLAALLAC	27.3	2.73
sp|Q16849	PTPRN_HUMAN	PTPRN	979	34	MRRPRRPGGLGGSGGLRLLLCLLLLSSRPGGCSA	20	GGLGGSGGLRLLLCLLLLSS	27.4	1.37
sp|Q8NBJ7	SUMF2_HUMAN	SUMF2	301	25	MARHGLPLLPLLSLLVGAWLKLGNG	19	HGLPLLPLLSLLVGAWLKL	27.4	1.44
sp|P32942	ICAM3_HUMAN	ICAM3	547	29	MATMVPSVLWPRACWTLLVCCLLTPGVQG	17	VLWPRACWTLLVCCLLT	27.4	1.61
sp|Q9BXP8	PAPP2_HUMAN	PAPPA2	1791	22	MMCLKILRISLAILAGWALCSA	16	LKILRISLAILAGWAL	27.4	1.71
sp|Q9GZV9	FGF23_HUMAN	FGF23	251	24	MLGARLRLWVCALCSVCSMSVLRA	16	LRLWVCALCSVCSMSV	27.4	1.71
sp|O75443	TECTA_HUMAN	TECTA	2155	24	MNYSSFLRIWVSFIFALVQHQAQP	15	SSFLRIWVSFIFALV	27.4	1.83
sp|P35555	FBN1_HUMAN	FBN1	2871	27	MRRGRLLEIALGFTVLLASYTSHGADA	15	LLEIALGFTVLLASY	27.4	1.83
sp|Q06033	ITIH3_HUMAN	ITIH3	890	21	MAFAWWPCLILALLSSLAASG	15	FAWWPCLILALLSSL	27.4	1.83
sp|Q99715	COCA1_HUMAN	COL12A1	3063	23	MRSRLPPALAALGAALLLSSIEA	15	LPPALAALGAALLLS	27.4	1.83
sp|Q5T292	TM273_HUMAN	TMEM273	105	23	MNLGVSMLRILFLLDVGGAQVLA	14	LGVSMLRILFLLDV	27.4	1.96
sp|Q9NZH0	GPC5B_HUMAN	GPRC5B	403	28	MFVASERKMRAHQVLTFLLLFVITSVAS	14	AHQVLTFLLLFVIT	27.4	1.96
sp|O95445	APOM_HUMAN	APOM	188	22	MFHQIWAALLYFYGIILNSIYQ	13	IWAALLYFYGIIL	27.4	2.11
sp|P18505	GBRB1_HUMAN	GABRB1	474	27	MWTVQNRESLGLLSFPVMITMVCCAHS	13	LGLLSFPVMITMV	27.4	2.11
sp|P51571	SSRD_HUMAN	SSR4	173	23	MAAMASLGALALLLLSSLSRCSA	13	SLGALALLLLSSL	27.4	2.11
sp|P13671	CO6_HUMAN	C6	934	21	MARRSVLYFILLNALINKGQA	12	SVLYFILLNALI	27.4	2.28
sp|Q6Q8B3	MO2R2_HUMAN	CD200R1L	271	23	MSAPRLLISIIIMVSASSSSCMG	12	RLLISIIIMVSA	27.4	2.28
sp|Q6ZMC9	SIG15_HUMAN	SIGLEC15	328	19	MEKSIWLLACLAWVLPTGS	12	SIWLLACLAWVL	27.4	2.28
sp|Q9H158	PCDC1_HUMAN	PCDHAC1	963	20	MVGCGVAVLCLWVSCGAAAG	12	CGVAVLCLWVSC	27.4	2.28
sp|P51884	LUM_HUMAN	LUM	338	18	MSLSAFTLFLALIGGTSG	11	LSAFTLFLALI	27.4	2.49
sp|P16284	PECA1_HUMAN	PECAM1	738	27	MQPRWAQGATMWLGVLLTLLLCSSLEG	18	WAQGATMWLGVLLTLLLC	27.5	1.53
sp|P22310	UD14_HUMAN	UGT1A4	534	28	MARGLQVPLPRLATGLLLLLSVQPWAES	18	LQVPLPRLATGLLLLLSV	27.5	1.53
sp|O00622	CCN1_HUMAN	CCN1	381	24	MSSRIARALALVVTLLHLTRLALS	17	IARALALVVTLLHLTRL	27.5	1.62
sp|Q9BZM6	ULBP1_HUMAN	ULBP1	244	25	MAAAASPAFLLCLPLLHLLSGWSRA	16	ASPAFLLCLPLLHLLS	27.5	1.72
sp|A8MVW0	F1712_HUMAN	FAM171A2	826	26	MPPASGPSVLARLLPLLGLLLGSASR	15	PSVLARLLPLLGLLL	27.5	1.83
sp|Q9GZM7	TINAL_HUMAN	TINAGL1	467	21	MWRCPLGLLLLLPLAGHLALG	15	CPLGLLLLLPLAGHL	27.5	1.83
sp|Q9NQ84	GPC5C_HUMAN	GPRC5C	441	23	MAIHKALVMCLGLPLFLFPGAWA	15	KALVMCLGLPLFLFP	27.5	1.83
sp|Q9Y5F1	PCDBC_HUMAN	PCDHB12	795	26	MENGGAGTLQIRQVLLFFVLLGMSQA	15	LQIRQVLLFFVLLGM	27.5	1.83
sp|Q6UWM5	GPRL1_HUMAN	GLIPR1L1	242	22	MALKNKFSCLWILGLCLVATTS	14	KFSCLWILGLCLVA	27.5	1.96
sp|Q13449	LSAMP_HUMAN	LSAMP	338	28	MVRRVQPDRKQLPLVLLRLLCLLPTGLP	13	QLPLVLLRLLCLL	27.5	2.12
sp|Q8NBM8	PCYXL_HUMAN	PCYOX1L	494	20	MARAAPLLAALTALLAAAAA	13	AAPLLAALTALLA	27.5	2.12
sp|Q08345	DDR1_HUMAN	DDR1	913	20	MGPEALSSLLLLLLVASGDA	12	EALSSLLLLLLV	27.5	2.29
sp|Q5VXJ0	LIPK_HUMAN	LIPK	399	19	MWQLLAAACWMLLLGSMYG	12	LLAAACWMLLLG	27.5	2.29
sp|Q86XM0	CTSRD_HUMAN	CATSPERD	798	20	MLMLMLVAAVTMWLRPLVTA	12	MLMLVAAVTMWL	27.5	2.29
sp|Q14162	SREC_HUMAN	SCARF1	830	19	MGLGLLLPLLLLWTRGTQG	11	LGLLLPLLLLW	27.5	2.5
sp|Q86SG7	LYG2_HUMAN	LYG2	212	19	MLSSVVFWGLIALIGTSRG	11	SVVFWGLIALI	27.5	2.5
sp|Q86UX2	ITIH5_HUMAN	ITIH5	942	17	MLLLLGLCLGLSLCVGS	11	LLLGLCLGLSL	27.5	2.5
sp|P0DJD7	PEPA4_HUMAN	PGA4	388	15	MKWLLLLGLVALSEC	10	WLLLLGLVAL	27.5	2.75
sp|P0DJD8	PEPA3_HUMAN	PGA3	388	15	MKWLLLLGLVALSEC	10	WLLLLGLVAL	27.5	2.75
sp|P0DJD9	PEPA5_HUMAN	PGA5	388	15	MKWLLLLGLVALSEC	10	WLLLLGLVAL	27.5	2.75
sp|Q7Z5L3	C1QL2_HUMAN	C1QL2	287	21	MALGLLIAVPLLLQAAPRGAA	10	LGLLIAVPLL	27.5	2.75
sp|Q8WWU7	ITLN2_HUMAN	ITLN2	325	26	MLSMLRTMTRLCFLLFFSVATSGCSA	10	LCFLLFFSVA	27.5	2.75
sp|O94985	CSTN1_HUMAN	CLSTN1	981	28	MLRRPAPALAPAARLLLAGLLCGGGVWA	18	APALAPAARLLLAGLLCG	27.6	1.53
sp|Q96KV6	BT2A3_HUMAN	BTN2A3P	586	27	MEPAAALHFSRPASLLLLLSLCALVSA	18	LHFSRPASLLLLLSLCAL	27.6	1.53
sp|O14522	PTPRT_HUMAN	PTPRT	1441	25	MASLAALALSLLLRLQLPPLPGARA	17	LAALALSLLLRLQLPPL	27.6	1.62
sp|P19022	CADH2_HUMAN	CDH2	906	25	MCRIAGALRTLLPLLAALLQASVEA	17	IAGALRTLLPLLAALLQ	27.6	1.62
sp|O60542	PSPN_HUMAN	PSPN	156	21	MAVGKFLLGSLLLLSLQLGQG	16	VGKFLLGSLLLLSLQL	27.6	1.73
sp|P01906	DQA2_HUMAN	HLA-DQA2	255	23	MILNKALLLGALALTAVMSPCGG	16	LNKALLLGALALTAVM	27.6	1.73
sp|P10600	TGFB3_HUMAN	TGFB3	412	23	MKMHLQRALVVLALLNFATVSLS	16	LQRALVVLALLNFATV	27.6	1.73
sp|Q06141	REG3A_HUMAN	REG3A	175	26	MLPPMALPSVSWMLLSCLMLLSQVQG	16	LPSVSWMLLSCLMLLS	27.6	1.72
sp|P08476	INHBA_HUMAN	INHBA	426	20	MPLLWLRGFLLASCWIIVRS	15	LLWLRGFLLASCWII	27.6	1.84
sp|Q12879	NMDE1_HUMAN	GRIN2A	1464	26	MGRVGYWTLLVLPALLVWRGPAPSAA	15	VGYWTLLVLPALLVW	27.6	1.84
sp|Q8TEM1	PO210_HUMAN	NUP210	1887	25	MAARGRGLLLLTLSVLLAAGPSAAA	15	GRGLLLLTLSVLLAA	27.6	1.84
sp|Q96ID5	IGS21_HUMAN	IGSF21	467	24	MRTAPSLRRCVCLLLAAILDLARG	15	LRRCVCLLLAAILDL	27.6	1.84
sp|O43820	HYAL3_HUMAN	HYAL3	417	20	MTTQLGPALVLGVALCLGCG	14	QLGPALVLGVALCL	27.6	1.97
sp|P60022	DEFB1_HUMAN	DEFB1	68	21	MRTSYLLLFTLCLLLSEMASG	14	TSYLLLFTLCLLLS	27.6	1.97
sp|O14967	CLGN_HUMAN	CLGN	610	19	MHFQAFWLCLGLLFISINA	13	FQAFWLCLGLLFI	27.6	2.12
sp|Q9BUN1	MENT_HUMAN	MENT	341	23	MVPAAGALLWVLLLNLGPRAAGA	13	AAGALLWVLLLNL	27.6	2.12
sp|O60353	FZD6_HUMAN	FZD6	706	18	MEMFTFLLTCIFLPLLRG	12	FTFLLTCIFLPL	27.6	2.3
sp|P01229	LSHB_HUMAN	LHB	141	20	MEMLQGLLLLLLLSMGGAWA	12	LQGLLLLLLLSM	27.6	2.3
sp|P27797	CALR_HUMAN	CALR	417	17	MLLSVPLLLGLLGLAVA	12	LSVPLLLGLLGL	27.6	2.3
sp|Q8IX30	SCUB3_HUMAN	SCUBE3	993	20	MGSGRVPGLCLLVLLVHARA	12	RVPGLCLLVLLV	27.6	2.3
sp|P08861	CEL3B_HUMAN	CELA3B	270	17	MMLRLLSSLLLVAVASG	10	LLSSLLLVAV	27.6	2.76
sp|P09093	CEL3A_HUMAN	CELA3A	270	17	MMLRLLSSLLLVAVASG	10	LLSSLLLVAV	27.6	2.76
sp|Q96RL6	SIG11_HUMAN	SIGLEC11	698	27	MVPGQAQPQSPEMLLLPLLLPVLGAGS	10	LLLPLLLPVL	27.6	2.76
sp|O60241	AGRB2_HUMAN	ADGRB2	1585	32	MENTGWMGKGHRMTPACPLLLSVILSLRLATA	17	MTPACPLLLSVILSLRL	27.7	1.63
sp|P02790	HEMO_HUMAN	HPX	462	23	MARVLGAPVALGLWSLCWSLAIA	17	VLGAPVALGLWSLCWSL	27.7	1.63
sp|Q9Y5Y7	LYVE1_HUMAN	LYVE1	322	27	MARCFSLVLLLTSIWTTRLLVQGSLRA	17	CFSLVLLLTSIWTTRLL	27.7	1.63
sp|O43897	TLL1_HUMAN	TLL1	1013	30	MGLGTLSPRMLVWLVASGIVFYGELWVCAG	16	MLVWLVASGIVFYGEL	27.7	1.73
sp|Q08431	MFGM_HUMAN	MFGE8	387	23	MPRPRLLAALCGALLCAPSLLVA	16	RLLAALCGALLCAPSL	27.7	1.73
sp|Q6J4K2	NCLX_HUMAN	SLC8B1	584	26	MAGRRLNLRWALSVLCVLLMAETVSG	15	LNLRWALSVLCVLLM	27.7	1.85
sp|P03956	MMP1_HUMAN	MMP1	469	19	MHSFPPLLLLLFWGVVSHS	14	SFPPLLLLLFWGVV	27.7	1.98
sp|Q6P1J6	PLB1_HUMAN	PLB1	1458	19	MGLRPGIFLLELLLLLGQG	14	LRPGIFLLELLLLL	27.7	1.98
sp|P38570	ITAE_HUMAN	ITGAE	1179	18	MWLFHTLLCIASLALLAA	13	LFHTLLCIASLAL	27.7	2.13
sp|P22301	IL10_HUMAN	IL10	178	18	MHSSALLCCLVLLTGVRA	12	SSALLCCLVLLT	27.7	2.31
sp|P43251	BTD_HUMAN	BTD	543	47	MAHAHIQGGRRAKSRFVVCIMSGARSKLALFLCGCYVVALGAHTGEE	11	LALFLCGCYVV	27.7	2.52
sp|P49908	SEPP1_HUMAN	SELENOP	381	21	MWRSLGLALALCLLPSGGTES	11	SLGLALALCLL	27.7	2.52
sp|Q96S66	CLCC1_HUMAN	CLCC1	551	18	MLCSLLLCECLLLVAGYA	11	SLLLCECLLLV	27.7	2.52
sp|Q9H1J7	WNT5B_HUMAN	WNT5B	359	17	MPSLLLLFTAALLSSWA	11	SLLLLFTAALL	27.7	2.52
sp|O00115	DNS2A_HUMAN	DNASE2	360	16	MIPLLLAALLCVPAGA	10	PLLLAALLCV	27.7	2.77
sp|O00462	MANBA_HUMAN	MANBA	879	19	MRLHLLLLLALCGAGTTAA	10	LHLLLLLALC	27.7	2.77
sp|P06331	HV434_HUMAN	IGHV4-34	123	26	MDLLHKNMKHLWFFLLLVAAPRWVLS	10	LWFFLLLVAA	27.7	2.77
sp|P26022	PTX3_HUMAN	PTX3	381	17	MHLLAILFCALWSAVLA	10	LLAILFCALW	27.7	2.77
tr|A2NV55	A2NV55_HUMAN		146	19	MKHLWFFLLLVAAPRWVLS	10	LWFFLLLVAA	27.7	2.77
sp|P13674	P4HA1_HUMAN	P4HA1	534	17	MIWYILIIGILLPQSLA	9	YILIIGILL	27.7	3.08
sp|A6NC86	PINLY_HUMAN	PINLYP	204	26	MRLSRRPETFLLAFVLLCTLLGLGCP	21	LSRRPETFLLAFVLLCTLLGL	27.8	1.32
sp|Q9ULL4	PLXB3_HUMAN	PLXNB3	1909	44	MCHAAQETPLLHHFMAPVMARWPPFGLCLLLLLLSPPPLPLTGA	20	WPPFGLCLLLLLLSPPPLPL	27.8	1.39
sp|P48307	TFPI2_HUMAN	TFPI2	235	24	MDPARPLGLSILLLFLTEAALGDA	18	ARPLGLSILLLFLTEAAL	27.8	1.54
sp|Q9HAW7	UD17_HUMAN	UGT1A7	530	25	MARAGWTGLLPLYVCLLLTCGFAKA	17	AGWTGLLPLYVCLLLTC	27.8	1.64
sp|P01215	GLHA_HUMAN	CGA	116	24	MDYYRKYAAIFLVTLSVFLHVLHS	16	KYAAIFLVTLSVFLHV	27.8	1.74
sp|Q9BYH1	SE6L1_HUMAN	SEZ6L	1024	28	MPAARPPAAGLRGISLFLALLLGSPAAA	16	PAAGLRGISLFLALLL	27.8	1.74
sp|A1KZ92	PXDNL_HUMAN	PXDNL	1463	23	MEPRLFCWTTLFLLAGWCLPGLP	15	LFCWTTLFLLAGWCL	27.8	1.85
sp|P34820	BMP8B_HUMAN	BMP8B	402	24	MTALPGPLWLLGLALCALGGGGPG	15	LPGPLWLLGLALCAL	27.8	1.85
sp|Q8NCW0	KREM2_HUMAN	KREMEN2	462	25	MGTQALQGFLFLLFLPLLQPRGASA	15	QALQGFLFLLFLPLL	27.8	1.85
sp|Q5VXM1	CDCP2_HUMAN	CDCP2	540	22	MLAEWGACLLLAVALLGPGLQA	14	WGACLLLAVALLGP	27.8	1.99
sp|Q96A33	CCD47_HUMAN	CCDC47	483	20	MKAFHTFCVVLLVFGSVSEA	14	AFHTFCVVLLVFGS	27.8	1.99
sp|A6NFA1	TIKI2_HUMAN	TRABD2B	517	19	MHAALAGPLLAALLATARA	13	AALAGPLLAALLA	27.8	2.14
sp|O43921	EFNA2_HUMAN	EFNA2	213	26	MAPAQRPLLPLLLLLLPLPPPPFARA	13	PLLPLLLLLLPLP	27.8	2.14
sp|P05160	F13B_HUMAN	F13B	661	20	MRLKNLTFIIILIISGELYA	13	LKNLTFIIILIIS	27.8	2.14
sp|P40238	TPOR_HUMAN	MPL	635	21	MPSWALFMVTSCLLLAPQNLA	13	WALFMVTSCLLLA	27.8	2.14
sp|Q8WXD2	SCG3_HUMAN	SCG3	468	19	MGFLGTGTWILVLVLPIQA	13	FLGTGTWILVLVL	27.8	2.14
sp|Q12860	CNTN1_HUMAN	CNTN1	1018	20	MKMWLLVSHLVIISITTCLA	12	LLVSHLVIISIT	27.8	2.32
sp|Q9BZM2	PA2GF_HUMAN	PLA2G2F	168	20	MKKFFTVAILAGSVLSTAHG	12	FFTVAILAGSVL	27.8	2.32
sp|Q9ULX7	CAH14_HUMAN	CA14	337	18	MLFSALLLEVIWILAADG	12	FSALLLEVIWIL	27.8	2.32
sp|P07585	PGS2_HUMAN	DCN	359	16	MKATIILLLLAQVSWA	11	ATIILLLLAQV	27.8	2.53
sp|P55058	PLTP_HUMAN	PLTP	493	17	MALFGALFLALLAGAHA	10	LFGALFLALL	27.8	2.78
sp|Q9Y6M0	TEST_HUMAN	PRSS21	314	23	MGARGALLLALLLARAGLRKPES	10	GALLLALLLA	27.8	2.78
sp|P23471	PTPRZ_HUMAN	PTPRZ1	2315	24	MRILKRFLACIQLLCVCRLDWANG	17	ILKRFLACIQLLCVCRL	27.9	1.64
sp|P54826	GAS1_HUMAN	GAS1	345	39	MVAALLGGGGEARGGTVPGAWLCLMALLQLLGSAPRGSG	16	TVPGAWLCLMALLQLL	27.9	1.74
sp|Q5UCC4	EMC10_HUMAN	EMC10	262	25	MAAASAGATRLLLLLLMAVAAPSRA	15	SAGATRLLLLLLMAV	27.9	1.86
sp|Q5T848	MGLYR_HUMAN	GPR158	1215	24	MGAMAYPLLLCLLLAQLGLGAVGA	14	YPLLLCLLLAQLGL	27.9	1.99
sp|Q5W186	CST9_HUMAN	CST9	159	30	MSSPQRRKAMPWALSLLLMGFQLLVTYAWC	14	WALSLLLMGFQLLV	27.9	1.99
sp|Q96DB9	FXYD5_HUMAN	FXYD5	178	21	MSPSGRLCLLTIVGLILPTRG	14	SGRLCLLTIVGLIL	27.9	1.99
sp|P23469	PTPRE_HUMAN	PTPRE	700	19	MEPLCPLLLVGFSLPLARA	13	LCPLLLVGFSLPL	27.9	2.15
sp|P19801	AOC1_HUMAN	AOC1	751	19	MPALGWAVAAILMLQTAMA	12	ALGWAVAAILML	27.9	2.32
sp|Q6UWW0	LCN15_HUMAN	LCN15	184	20	MMSFLLGAILTLLWAPTAQA	12	FLLGAILTLLWA	27.9	2.33
sp|A6NHS7	MANS4_HUMAN	MANSC4	340	22	MHVAEVAVNVILLLSMGWTSDS	11	VAVNVILLLSM	27.9	2.54
sp|P03979	TRGV3_HUMAN	TRGV3	118	17	MRWALLVLLAFLSPASQ	11	WALLVLLAFLS	27.9	2.54
sp|P20718	GRAH_HUMAN	GZMH	246	18	MQPFLLLLAFLLTPGAGT	11	PFLLLLAFLLT	27.9	2.54
sp|Q8WU66	TSEAR_HUMAN	TSPEAR	669	19	MSALLSLCFVLPLAAPGHG	11	ALLSLCFVLPL	27.9	2.54
sp|Q14520	HABP2_HUMAN	HABP2	560	23	MFARMSDLHVLLLMALVGKTACG	10	LHVLLLMALV	27.9	2.79
sp|Q9NYZ4	SIGL8_HUMAN	SIGLEC8	499	16	MLLLLLLLPLLWGTKG	10	LLLLLLPLLW	27.9	2.79
sp|P15586	GNS_HUMAN	GNS	552	42	MRLLPLAPGRLRRGSPRHLPSCSPALLLLVLGGCLGVFGVAA	36	LLPLAPGRLRRGSPRHLPSCSPALLLLVLGGCLGVF	28	0.78
sp|Q75N90	FBN3_HUMAN	FBN3	2809	29	MTLEGLYLARGPLARLLLAWSALLCMAGG	21	LYLARGPLARLLLAWSALLCM	28	1.33
sp|P41217	OX2G_HUMAN	CD200	278	30	MERLVIRMPFSHLSTYSLVWVMAAVVLCTA	18	FSHLSTYSLVWVMAAVVL	28	1.56
sp|Q15825	ACHA6_HUMAN	CHRNA6	494	30	MLTSKGQGFLHGGLCLWLCVFTPFFKGCVG	18	GFLHGGLCLWLCVFTPFF	28	1.56
sp|Q6ZSJ9	SHSA6_HUMAN	SHISA6	500	25	MALRRLLLLLLLSLESLDLLPSVHG	18	LRRLLLLLLLSLESLDLL	28	1.56
sp|Q8N145	LGI3_HUMAN	LGI3	548	30	MAGLRARGGPGPGLLALSALGFCLMLQVSA	18	GPGPGLLALSALGFCLML	28	1.56
sp|Q9UP79	ATS8_HUMAN	ADAMTS8	889	26	MLPAPAAPRWPPLLLLLLLLLPLARG	17	APRWPPLLLLLLLLLPL	28	1.65
sp|P01579	IFNG_HUMAN	IFNG	166	23	MKYTSYILAFQLCIVLGSLGCYC	16	TSYILAFQLCIVLGSL	28	1.75
sp|P46098	5HT3A_HUMAN	HTR3A	478	23	MLLWVQQALLALLLPTLLAQGEA	16	LWVQQALLALLLPTLL	28	1.75
sp|Q99467	CD180_HUMAN	CD180	661	23	MAFDVSCFFWVVLFSAGCKVITS	16	FDVSCFFWVVLFSAGC	28	1.75
sp|P01308	INS_HUMAN	INS	110	24	MALWMRLLPLLALLALWGPDPAAA	15	LWMRLLPLLALLALW	28	1.87
sp|Q8N2Q7	NLGN1_HUMAN	NLGN1	863	45	MALPRCTWPNYVWRAVMACLVHRGLGAPLTLCMLGCLLQAGHVLS	15	GLGAPLTLCMLGCLL	28	1.87
sp|Q9H1U4	MEGF9_HUMAN	MEGF9	602	35	MNGGAERAMRSLPSLGGLALLCCAAAAAAAAVASA	15	LPSLGGLALLCCAAA	28	1.87
sp|O75503	CLN5_HUMAN	CLN5	358	42	MAQEVDTAQGAEMRRGAGAARGRASWCWALALLWLAVVPGWS	14	SWCWALALLWLAVV	28	2
sp|P19320	VCAM1_HUMAN	VCAM1	739	24	MPGKMVVILGASNILWIMFAASQA	14	VILGASNILWIMFA	28	2
sp|P12319	FCERA_HUMAN	FCER1A	257	25	MAPAMESPTLLCVALLFFAPDGVLA	13	SPTLLCVALLFFA	28	2.15
sp|Q9HB29	ILRL2_HUMAN	IL1RL2	575	19	MWSLLLCGLSIALPLSVTA	13	SLLLCGLSIALPL	28	2.15
sp|P34810	CD68_HUMAN	CD68	354	21	MRLAVLFSGALLGLLAAQGTG	12	LAVLFSGALLGL	28	2.33
sp|Q05586	NMDZ1_HUMAN	GRIN1	938	20	MSTMRLLTLALLFSCSVARA	12	LLTLALLFSCSV	28	2.33
sp|P00738	HPT_HUMAN	HP	406	18	MSALGAVIALLLWGQLFA	11	ALGAVIALLLW	28	2.55
sp|P02671	FIBA_HUMAN	FGA	866	19	MFSMRIVCLVLSVVGTAWT	11	MRIVCLVLSVV	28	2.55
sp|P07202	PERT_HUMAN	TPO	933	18	MRALAVLSVTLVMACTEA	11	ALAVLSVTLVM	28	2.55
sp|P10909	CLUS_HUMAN	CLU	449	22	MMKTLLLFVGLLLTWESGQVLG	11	TLLLFVGLLLT	28	2.55
sp|P47972	NPTX2_HUMAN	NPTX2	431	17	MLALLAASVALAVAAGA	11	ALLAASVALAV	28	2.55
sp|P36980	FHR2_HUMAN	CFHR2	270	18	MWLLVSVILISRISSVGG	8	LLVSVILI	28	3.5
sp|Q03591	FHR1_HUMAN	CFHR1	330	18	MWLLVSVILISRISSVGG	8	LLVSVILI	28	3.5
sp|Q14624	ITIH4_HUMAN	ITIH4	930	28	MKPPRPVRTCSKVLVLLSLLAIHQTTTA	17	PVRTCSKVLVLLSLLAI	28.1	1.65
sp|O15460	P4HA2_HUMAN	P4HA2	535	21	MKLWVSALLMAWFGVLSCVQA	15	LWVSALLMAWFGVLS	28.1	1.87
sp|P20933	ASPG_HUMAN	AGA	346	23	MARKSNLPVLLVPFLLCQALVRC	15	NLPVLLVPFLLCQAL	28.1	1.87
sp|P51693	APLP1_HUMAN	APLP1	650	38	MGPASPAARGLSRRPGQPPLPLLLPLLLLLLRAQPAIG	15	QPPLPLLLPLLLLLL	28.1	1.87
sp|P80370	DLK1_HUMAN	DLK1	383	23	MTATEALLRVLLLLLAFGHSTYG	15	TEALLRVLLLLLAFG	28.1	1.87
sp|Q92626	PXDN_HUMAN	PXDN	1479	29	MAKRSRGPGRRCLLALVLFCAWGTLAVVA	15	RCLLALVLFCAWGTL	28.1	1.87
sp|Q9P2B2	FPRP_HUMAN	PTGFRN	879	21	MGRLASRPLLLALLSLALCRG	15	LASRPLLLALLSLAL	28.1	1.87
sp|P13686	PPA5_HUMAN	ACP5	325	21	MDMWTALLILQALLLPSLADG	14	TALLILQALLLPSL	28.1	2.01
sp|O95274	LYPD3_HUMAN	LYPD3	346	30	MDPARKAGAQAMIWTAGWLLLLLLRGGAQA	13	MIWTAGWLLLLLL	28.1	2.16
sp|P04004	VTNC_HUMAN	VTN	478	19	MAPLRPLLILALLAWVALA	13	LRPLLILALLAWV	28.1	2.16
sp|P08F94	PKHD1_HUMAN	PKHD1	4074	22	MTAWLISLMSIEVLLLAVRHLS	13	WLISLMSIEVLLL	28.1	2.16
sp|Q9NRD9	DUOX1_HUMAN	DUOX1	1551	21	MGFCLALAWTLLVGAWTPLGA	13	FCLALAWTLLVGA	28.1	2.16
sp|Q9Y2G5	OFUT2_HUMAN	POFUT2	429	23	MATLSFVFLLLGAVSWPPASASG	13	LSFVFLLLGAVSW	28.1	2.16
sp|Q6UX52	IL40_HUMAN	C17orf99	265	20	MGLPGLFCLAVLAASSFSKA	12	LPGLFCLAVLAA	28.1	2.34
sp|Q6UXE8	BTNL3_HUMAN	BTNL3	466	17	MAFVLILVLSFYELVSG	12	FVLILVLSFYEL	28.1	2.34
sp|Q01344	IL5RA_HUMAN	IL5RA	420	20	MIIVAHVLLILLGATEILQA	11	VAHVLLILLGA	28.1	2.55
sp|Q6UW10	SFTA2_HUMAN	SFTA2	78	19	MGSGLPLVLLLTLLGSSHG	11	GLPLVLLLTLL	28.1	2.55
sp|Q8IVL6	P3H3_HUMAN	P3H3	736	20	MLRLLRPLLLLLLLPPPGSP	11	LLRPLLLLLLL	28.1	2.55
tr|Q14631	Q14631_HUMAN	HSIL5R2	396	20	MIIVAHVLLILLGATEILQA	11	VAHVLLILLGA	28.1	2.55
sp|O60613	SEP15_HUMAN	SELENOF	165	31	MVAMAAGPSGCLVPAFGLRLLLATVLQAVSA	19	SGCLVPAFGLRLLLATVLQ	28.2	1.48
sp|Q9NQX5	NPDC1_HUMAN	NPDC1	325	34	MATPLPPPSPRHLRLLRLLLSGLVLGAALRGAAA	18	HLRLLRLLLSGLVLGAAL	28.2	1.57
sp|Q8IYK4	GT252_HUMAN	COLGALT2	626	27	MAARPAATLAWSLLLLSSALLREGCRA	17	PAATLAWSLLLLSSALL	28.2	1.66
sp|P08123	CO1A2_HUMAN	COL1A2	1366	22	MLSFVDTRTLLLLAVTLCLATC	16	FVDTRTLLLLAVTLCL	28.2	1.76
sp|P12645	BMP3_HUMAN	BMP3	472	22	MAGASRLLFLWLGCFCVSLAQG	16	ASRLLFLWLGCFCVSL	28.2	1.76
sp|P56202	CATW_HUMAN	CTSW	376	21	MALTAHPSCLLALLVAGLAQG	16	LTAHPSCLLALLVAGL	28.2	1.76
sp|Q17RF5	ODAPH_HUMAN	ODAPH	130	23	MARRHCFSYWLLVCWLVVTVAEG	16	HCFSYWLLVCWLVVTV	28.2	1.76
sp|Q9H251	CAD23_HUMAN	CDH23	3354	23	MGRHVATSCHVAWLLVLISGCWG	15	VATSCHVAWLLVLIS	28.2	1.88
sp|Q13093	PAFA_HUMAN	PLA2G7	441	21	MVPPKLHVLFCLCGCLAVVYP	14	KLHVLFCLCGCLAV	28.2	2.01
sp|Q8TD06	AGR3_HUMAN	AGR3	166	23	MMLHSALGLCLLLVTVSSNLAIA	14	SALGLCLLLVTVSS	28.2	2.01
sp|Q9Y5F2	PCDBB_HUMAN	PCDHB11	797	26	MENQGTRTQQIRQVLLLFVLLGMSQA	13	IRQVLLLFVLLGM	28.2	2.17
sp|P30511	HLAF_HUMAN	HLA-F	346	21	MAPRSLLLLLSGALALTDTWA	12	SLLLLLSGALAL	28.2	2.35
sp|Q9HCL0	PCD18_HUMAN	PCDH18	1135	27	MHQMNAKMHFRFVFALLIVSFNHDVLG	12	FRFVFALLIVSF	28.2	2.35
sp|P07711	CATL1_HUMAN	CTSL	333	17	MNPTLILAAFCLGIASA	11	TLILAAFCLGI	28.2	2.56
sp|P20142	PEPC_HUMAN	PGC	388	16	MKWMVVVLVCLQLLEA	11	WMVVVLVCLQL	28.2	2.56
sp|P20594	ANPRB_HUMAN	NPR2	1047	16	MALPSLLLLVAALAGG	11	LPSLLLLVAAL	28.2	2.56
sp|Q9H114	CSTL1_HUMAN	CSTL1	145	25	MGIGCWRNPLLLLIALVLSAKLGHF	11	NPLLLLIALVL	28.2	2.56
sp|Q6UWB4	PRS55_HUMAN	PRSS55	352	18	MLLFSVLLLLSLVTGTQL	10	LFSVLLLLSL	28.2	2.82
sp|O00391	QSOX1_HUMAN	QSOX1	747	29	MRRCNSGSGPPPSLLLLLLWLLAVPGANA	18	GSGPPPSLLLLLLWLLAV	28.3	1.57
sp|Q2L4Q9	PRS53_HUMAN	PRSS53	553	23	MKWCWGPVLLIAGATVLMEGLQA	15	CWGPVLLIAGATVLM	28.3	1.89
sp|Q86YC3	LRC33_HUMAN	NRROS	692	28	MELLPLWLCLGFHFLTVGWRNRSGTATA	15	LLPLWLCLGFHFLTV	28.3	1.89
sp|Q9UK05	GDF2_HUMAN	GDF2	429	22	MCPGALWVALPLLSLLAGSLQG	15	GALWVALPLLSLLAG	28.3	1.89
sp|P16581	LYAM2_HUMAN	SELE	610	21	MIASQFLSALTLVLLIKESGA	14	ASQFLSALTLVLLI	28.3	2.02
sp|O15303	GRM6_HUMAN	GRM6	877	29	MARPRRAREPLLVALLPLAWLAQAGLARA	13	PLLVALLPLAWLA	28.3	2.18
sp|P05060	SCG1_HUMAN	CHGB	677	20	MQPTLLLSLLGAVGLAAVNS	13	TLLLSLLGAVGLA	28.3	2.18
sp|Q9P2V4	LRIT1_HUMAN	LRIT1	623	21	MRVALGMLWLLALAWPPQARG	13	VALGMLWLLALAW	28.3	2.18
sp|P04439	HLAA_HUMAN	HLA-A	365	24	MAVMAPRTLLLLLSGALALTQTWA	12	TLLLLLSGALAL	28.3	2.36
sp|P05546	HEP2_HUMAN	SERPIND1	499	17	MKHSLNALLIFLIITSA	12	SLNALLIFLIIT	28.3	2.36
sp|P20809	IL11_HUMAN	IL11	199	21	MNCVCRLVLVVLSLWPDTAVA	12	VCRLVLVVLSLW	28.3	2.36
sp|Q6PEW0	PRS54_HUMAN	PRSS54	395	30	MVSAAGLSGDGKMRGVLLVLLGLLYSSTSC	12	GVLLVLLGLLYS	28.3	2.36
tr|Q6IVJ5	Q6IVJ5_HUMAN	HLA-A	299	24	MAVMAPRTLLLLLSGALALTQTWA	12	TLLLLLSGALAL	28.3	2.36
tr|Q6IVJ6	Q6IVJ6_HUMAN	HLA-A	299	24	MAVMAPRTLLLLLSGALALTQTWA	12	TLLLLLSGALAL	28.3	2.36
tr|Q6IVJ9	Q6IVJ9_HUMAN	HLA-A	299	24	MAVMAPRTLLLLLSGALALTQTWA	12	TLLLLLSGALAL	28.3	2.36
sp|P07357	CO8A_HUMAN	C8A	584	20	MFAVVFFILSLMTCQPGVTA	11	AVVFFILSLMT	28.3	2.57
sp|P07858	CATB_HUMAN	CTSB	339	17	MWQLWASLCCLLVLANA	11	LWASLCCLLVL	28.3	2.57
sp|P10645	CMGA_HUMAN	CHGA	457	18	MRSAAVLALLLCAGQVTA	11	SAAVLALLLCA	28.3	2.57
sp|P50454	SERPH_HUMAN	SERPINH1	418	18	MRSLLLLSAFCLLEAALA	11	SLLLLSAFCLL	28.3	2.57
sp|P78357	CNTP1_HUMAN	CNTNAP1	1384	19	MMHLRLFCILLAAVSGAEG	11	LRLFCILLAAV	28.3	2.57
sp|Q92673	SORL_HUMAN	SORL1	2214	28	MATRSSRRESRLPFLFTLVALLPPGALC	11	LPFLFTLVALL	28.3	2.57
sp|P05997	CO5A2_HUMAN	COL5A2	1499	26	MMANWAEARPLLILIVLLGQFVSIKA	18	WAEARPLLILIVLLGQFV	28.4	1.58
sp|Q9NP84	TNR12_HUMAN	TNFRSF12A	129	27	MARGSLRRLLRLLVLGLWLALLRSVAG	18	SLRRLLRLLVLGLWLALL	28.4	1.58
sp|P51654	GPC3_HUMAN	GPC3	580	24	MAGTVRTACLVVAMLLSLDFPGQA	17	TVRTACLVVAMLLSLDF	28.4	1.67
sp|Q9H8J5	MANS1_HUMAN	MANSC1	431	26	MFFGGEGSLTYTLVIICFLTLRLSAS	17	GSLTYTLVIICFLTLRL	28.4	1.67
sp|O15240	VGF_HUMAN	VGF	615	22	MKALRLSASALFCLLLINGLGA	16	ALRLSASALFCLLLIN	28.4	1.78
sp|Q8IUW5	RELL1_HUMAN	RELL1	271	23	MAPRALPGSAVLAAAVFVGGAVS	16	ALPGSAVLAAAVFVGG	28.4	1.78
sp|Q05707	COEA1_HUMAN	COL14A1	1796	28	MKIFQRKMRYWLLPPFLAIVYFCTIVQG	15	WLLPPFLAIVYFCTI	28.4	1.89
sp|Q86XS5	ANGL5_HUMAN	ANGPTL5	388	25	MMSPSQASLLFLNVCIFICGEAVQG	15	SQASLLFLNVCIFIC	28.4	1.89
sp|Q92752	TENR_HUMAN	TNR	1358	31	MGADGETVVLKNMLIGINLILLGSMIKPSEC	15	NMLIGINLILLGSMI	28.4	1.89
sp|Q9Y3Q3	TMED3_HUMAN	TMED3	217	27	MGSTVPRSASVLLLLLLLRRAEQPCGA	15	TVPRSASVLLLLLLL	28.4	1.89
sp|Q16099	GRIK4_HUMAN	GRIK4	956	20	MPRVSAPLVLLPAWLVMVAC	14	VSAPLVLLPAWLVM	28.4	2.03
sp|A8MV23	SERP3_HUMAN	SERPINE3	424	20	MPPFLITLFLFHSCCLRANG	13	FLITLFLFHSCCL	28.4	2.18
sp|P56730	NETR_HUMAN	PRSS12	875	20	MTLARFVLALMLGALPEVVG	13	LARFVLALMLGAL	28.4	2.18
sp|Q99969	RARR2_HUMAN	RARRES2	163	20	MRRLLIPLALWLGAVGVGVA	12	LLIPLALWLGAV	28.4	2.37
sp|O95490	AGRL2_HUMAN	ADGRL2	1459	25	MVSSGCRMRSLWFIIVISFLPNTEG	11	SLWFIIVISFL	28.4	2.58
sp|P55103	INHBC_HUMAN	INHBC	352	18	MTSSLLLAFLLLAPTTVA	10	SLLLAFLLLA	28.4	2.84
sp|Q96D15	RCN3_HUMAN	RCN3	328	20	MMWRPSVLLLLLLLRHGAQG	10	PSVLLLLLLL	28.4	2.84
sp|P27658	CO8A1_HUMAN	COL8A1	744	27	MAVLPGPLQLLGVLLTISLSSIRLIQA	21	LPGPLQLLGVLLTISLSSIRL	28.5	1.36
sp|P43026	GDF5_HUMAN	GDF5	501	27	MRLPKLLTFLLWYLAWLDLEFICTVLG	21	LPKLLTFLLWYLAWLDLEFIC	28.5	1.36
sp|Q6UW01	CBLN3_HUMAN	CBLN3	205	32	MLGAKPHWLPGPLHSPGLPLVLVLLALGAGWA	20	WLPGPLHSPGLPLVLVLLAL	28.5	1.43
sp|P35504	UD15_HUMAN	UGT1A5	534	28	MATGLQVPLPQLATGLLLLLSVQPWAES	18	LQVPLPQLATGLLLLLSV	28.5	1.58
sp|P18084	ITB5_HUMAN	ITGB5	799	24	MPRAPAPLYACLLGLCALLPRLAG	17	APAPLYACLLGLCALLP	28.5	1.68
sp|Q6ZMM2	ATL5_HUMAN	ADAMTSL5	481	42	MGKLRPGRVEWLASGHTERPHLFQNLLLFLWALLNCGLGVSA	17	LFQNLLLFLWALLNCGL	28.5	1.68
sp|Q5VV43	K0319_HUMAN	KIAA0319	1072	20	MAPPTGVLSSLLLLVTIAGC	13	TGVLSSLLLLVTI	28.5	2.19
sp|Q8WU39	MZB1_HUMAN	MZB1	189	22	MRLSLPLLLLLLGAWAIPGGLG	13	LSLPLLLLLLGAW	28.5	2.19
sp|P61916	NPC2_HUMAN	NPC2	151	19	MRFLAATFLLLALSTAAQA	12	FLAATFLLLALS	28.5	2.38
sp|Q01638	ILRL1_HUMAN	IL1RL1	556	17	MGFWILAILTILMYSTA	12	FWILAILTILMY	28.5	2.38
sp|Q02747	GUC2A_HUMAN	GUCA2A	115	19	MNAFLLSALCLLGAWAALA	12	AFLLSALCLLGA	28.5	2.38
sp|O75325	LRRN2_HUMAN	LRRN2	713	18	MRLLVAPLLLAWVAGATA	11	LLVAPLLLAWV	28.5	2.59
sp|P40313	CTRL_HUMAN	CTRL	264	18	MLLLSLTLSLVLLGSSWG	11	LLSLTLSLVLL	28.5	2.59
sp|Q96DD7	SHSA4_HUMAN	SHISA4	197	27	MPPAGLRRAAPLTAIALLVLGAPLVLA	21	AGLRRAAPLTAIALLVLGAPL	28.6	1.36
sp|O60565	GREM1_HUMAN	GREM1	184	24	MSRTAYTVGALLLLLGTLLPAAEG	17	TAYTVGALLLLLGTLLP	28.6	1.68
sp|Q9H461	FZD8_HUMAN	FZD8	694	27	MEWGYLLEVTSLLAALALLQRSSGAAA	17	WGYLLEVTSLLAALALL	28.6	1.68
sp|P0DP57	SLUR2_HUMAN	SLURP2	97	22	MQLGTGLLLAAVLSLQLAAAEA	15	LGTGLLLAAVLSLQL	28.6	1.91
sp|O95841	ANGL1_HUMAN	ANGPTL1	491	21	MKTFTWTLGVLFFLLVDTGHC	14	TFTWTLGVLFFLLV	28.6	2.04
sp|Q9UBU2	DKK2_HUMAN	DKK2	259	25	MAALMRSKDSSCCLLLLAAVLMVES	14	DSSCCLLLLAAVLM	28.6	2.04
sp|P01178	NEU1_HUMAN	OXT	125	19	MAGPSLACCLLGLLALTSA	13	PSLACCLLGLLAL	28.6	2.2
sp|Q8IYS5	OSCAR_HUMAN	OSCAR	282	18	MALVLILQLLTLWPLCHT	13	LVLILQLLTLWPL	28.6	2.2
sp|P30990	NEUT_HUMAN	NTS	170	23	MMAGMKIQLVCMLLLAFSSWSLC	12	IQLVCMLLLAFS	28.6	2.38
sp|P35542	SAA4_HUMAN	SAA4	130	18	MRLFTGIVFCSLVMGVTS	12	LFTGIVFCSLVM	28.6	2.38
sp|P98066	TSG6_HUMAN	TNFAIP6	277	17	MIILIYLFLLLWEDTQG	10	ILIYLFLLLW	28.6	2.86
sp|Q9C0I4	THS7B_HUMAN	THSD7B	1606	36	MFPKSNLTVTCWVWRSMRKLFLLLSLLLSHAAHLEG	9	LFLLLSLLL	28.6	3.18
sp|Q8NET5	NFAM1_HUMAN	NFAM1	270	42	MENQPVRWRALPGLPRPPGLPAAPWLLLGVLLLPGTLRLAGG	28	ALPGLPRPPGLPAAPWLLLGVLLLPGTL	28.7	1.03
sp|Q9UHF4	I20RA_HUMAN	IL20RA	553	29	MRAPGRPALRPLPLPPLLLLLLAAPWGRA	17	ALRPLPLPPLLLLLLAA	28.7	1.69
sp|Q8WZ75	ROBO4_HUMAN	ROBO4	1007	27	MGSGGDSLLGGRGSLPLLLLLIMGGMA	16	LLGGRGSLPLLLLLIM	28.7	1.79
sp|Q96AY3	FKB10_HUMAN	FKBP10	582	32	MFPAGPPSHSLLRLPLLQLLLLVVQAVGRGLG	16	SLLRLPLLQLLLLVVQ	28.7	1.79
sp|P11226	MBL2_HUMAN	MBL2	248	20	MSLFPSLPLLLLSMVAASYS	14	LFPSLPLLLLSMVA	28.7	2.05
sp|Q6E0U4	DMKN_HUMAN	DMKN	476	21	MKFQGPLACLLLALCLGSGEA	14	FQGPLACLLLALCL	28.7	2.05
sp|Q86WK6	AMGO1_HUMAN	AMIGO1	493	27	MHPHRDPRGLWLLLPSLSLLLFEVARA	14	GLWLLLPSLSLLLF	28.7	2.05
sp|Q9NPH3	IL1AP_HUMAN	IL1RAP	570	20	MTLLWCVVSLYFYGILQSDA	14	LLWCVVSLYFYGIL	28.7	2.05
sp|P39905	GDNF_HUMAN	GDNF	211	19	MKLWDVVAVCLVLLHTASA	13	LWDVVAVCLVLLH	28.7	2.21
sp|P18433	PTPRA_HUMAN	PTPRA	802	19	MDSWFILVLLGSGLICVSA	12	WFILVLLGSGLI	28.7	2.39
sp|Q8NCL9	APCDL_HUMAN	APCDD1L	501	24	MPAAMLPYACVLVLLGAHTAPAAG	12	AMLPYACVLVLL	28.7	2.39
tr|O15506	O15506_HUMAN	HLA-A	345	24	MAVMAPRTLVLLLSGALALTQTWA	12	TLVLLLSGALAL	28.7	2.39
tr|O78209	O78209_HUMAN	HLA-A	138	24	MAVMAPRTLVLLLSGALALTQTWA	12	TLVLLLSGALAL	28.7	2.39
tr|Q5D1X1	Q5D1X1_HUMAN	HLA-A	299	24	MAVMAPRTLVLLLSGALALTQTWA	12	TLVLLLSGALAL	28.7	2.39
tr|Q5D1X2	Q5D1X2_HUMAN	HLA-A	202	24	MAVMAPRTLVLLLSGALALTQTWA	12	TLVLLLSGALAL	28.7	2.39
tr|Q6IVJ7	Q6IVJ7_HUMAN	HLA-A	299	24	MAVMAPRTLVLLLSGALALTQTWA	12	TLVLLLSGALAL	28.7	2.39
tr|Q6IVJ8	Q6IVJ8_HUMAN	HLA-A	299	24	MAVMAPRTLVLLLSGALALTQTWA	12	TLVLLLSGALAL	28.7	2.39
tr|Q6R740	Q6R740_HUMAN	HLA-A	298	24	MAVMAPRTLVLLLSGALALTQTWA	12	TLVLLLSGALAL	28.7	2.39
tr|Q6R741	Q6R741_HUMAN	HLA-A	291	24	MAVMAPRTLVLLLSGALALTQTWA	12	TLVLLLSGALAL	28.7	2.39
tr|Q7YQ33	Q7YQ33_HUMAN	HLA-A	365	24	MAVMAPRTLVLLLSGALALTQTWA	12	TLVLLLSGALAL	28.7	2.39
tr|Q8MGT5	Q8MGT5_HUMAN	HLA-A	365	24	MAVMAPRTLVLLLSGALALTQTWA	12	TLVLLLSGALAL	28.7	2.39
tr|Q9BCN1	Q9BCN1_HUMAN	HLA-A	219	24	MAVMAPRTLVLLLSGALALTQTWA	12	TLVLLLSGALAL	28.7	2.39
tr|Q9GJ24	Q9GJ24_HUMAN	HLA-A	360	22	VMAPRTLVLLLSGALALTQTWA	12	TLVLLLSGALAL	28.7	2.39
tr|Q9MY50	Q9MY50_HUMAN	HLA-A	206	24	MAVMAPRTLVLLLSGALALTQTWA	12	TLVLLLSGALAL	28.7	2.39
tr|Q9MY64	Q9MY64_HUMAN	HLA-A	82	24	MAVMAPRTLVLLLSGALALTQTWA	12	TLVLLLSGALAL	28.7	2.39
tr|Q9MYB7	Q9MYB7_HUMAN	HLA-A	287	24	MAVMAPRTLVLLLSGALALTQTWA	12	TLVLLLSGALAL	28.7	2.39
sp|Q9UKF5	ADA29_HUMAN	ADAM29	820	18	MKMLLLLHCLGVFLSCSG	11	LLLLHCLGVFL	28.7	2.61
sp|A1E959	ODAM_HUMAN	ODAM	279	15	MKIIILLGFLGATLS	10	IIILLGFLGA	28.7	2.87
sp|Q96PL5	ERMAP_HUMAN	ERMAP	475	29	MEMASSAGSWLSGCLIPLVFLRLSVHVSG	19	AGSWLSGCLIPLVFLRLSV	28.8	1.52
sp|Q8TAT2	FGFP3_HUMAN	FGFBP3	258	26	MTPPKLRASLSPSLLLLLSGCLLAAA	18	LRASLSPSLLLLLSGCLL	28.8	1.6
sp|O95156	NXPH2_HUMAN	NXPH2	264	22	MRLRPLPLVVVPGLLQLLFCDS	17	LRPLPLVVVPGLLQLLF	28.8	1.69
sp|Q8NEA5	CS018_HUMAN	C19orf18	215	25	MDKVQSGFLILFLFLMECQLHLCLP	17	VQSGFLILFLFLMECQL	28.8	1.69
sp|P28300	LYOX_HUMAN	LOX	417	21	MRFAWTVLLLGPLQLCALVHC	16	FAWTVLLLGPLQLCAL	28.8	1.8
sp|Q02083	NAAA_HUMAN	NAAA	359	28	MRTADREARPGLPSLLLLLLAGAGLSAA	16	PGLPSLLLLLLAGAGL	28.8	1.8
sp|Q5VU97	CAHD1_HUMAN	CACHD1	1274	37	MARQPEEEETAVARARRPPLWLLCLVACWLLGAGAEA	14	PPLWLLCLVACWLL	28.8	2.06
sp|Q8N4T0	CBPA6_HUMAN	CPA6	437	30	MKCLGKRRGQAAAFLPLCWLFLKILQPGHS	14	AAFLPLCWLFLKIL	28.8	2.06
sp|Q9NYK1	TLR7_HUMAN	TLR7	1049	27	MVFPMWTLKRQILILFNIILISKLLGA	14	QILILFNIILISKL	28.8	2.06
sp|P01567	IFNA7_HUMAN	IFNA7	189	23	MARSFSLLMVVLVLSYKSICSLG	13	SFSLLMVVLVLSY	28.8	2.22
sp|Q6ISS4	LAIR2_HUMAN	LAIR2	152	21	MSPHLTALLGLVLCLAQTIHT	13	HLTALLGLVLCLA	28.8	2.22
sp|P59646	FXYD4_HUMAN	FXYD4	89	19	MERVTLALLLLAGLTALEA	12	VTLALLLLAGLT	28.8	2.4
sp|Q16478	GRIK5_HUMAN	GRIK5	980	18	MPAELLLLLIVAFASPSC	10	ELLLLLIVAF	28.8	2.88
sp|Q96NI6	LRFN5_HUMAN	LRFN5	719	17	MEKILFYLFLIGIAVKA	10	ILFYLFLIGI	28.8	2.88
sp|Q9BXJ0	C1QT5_HUMAN	C1QTNF5	243	15	MRPLLVLLLLGLAAG	10	PLLVLLLLGL	28.8	2.88
sp|O14792	HS3S1_HUMAN	HS3ST1	307	20	MAALLLGAVLLVAQPQLVPS	9	LLLGAVLLV	28.8	3.2
sp|Q8WWV6	FCAMR_HUMAN	FCAMR	532	16	MPLFLILCLLQGSSFA	8	LFLILCLL	28.8	3.6
sp|Q6UWI4	SHSA2_HUMAN	SHISA2	295	33	MWGARRSSVSSSWNAASLLQLLLAALLAAGARA	23	SSVSSSWNAASLLQLLLAALLAA	28.9	1.26
sp|P35916	VGFR3_HUMAN	FLT4	1363	24	MQRGAALCLRLWLCLGLLDGLVSG	18	GAALCLRLWLCLGLLDGL	28.9	1.61
sp|Q8IWU6	SULF1_HUMAN	SULF1	871	22	MKYSCCALVLAVLGTELLGSLC	17	YSCCALVLAVLGTELLG	28.9	1.7
sp|P56159	GFRA1_HUMAN	GFRA1	465	23	MFLATLYFALPLLDLLLSAEVSG	16	LATLYFALPLLDLLLS	28.9	1.81
sp|P18428	LBP_HUMAN	LBP	481	25	MGALARALPSILLALLLTSTPEALG	15	LARALPSILLALLLT	28.9	1.93
sp|Q8N387	MUC15_HUMAN	MUC15	334	23	MLALAKILLISTLFYSLLSGSHG	15	LAKILLISTLFYSLL	28.9	1.93
sp|O14905	WNT9B_HUMAN	WNT9B	357	22	MRPPPALALAGLCLLALPAAAA	14	PPALALAGLCLLAL	28.9	2.06
sp|P06858	LIPL_HUMAN	LPL	475	23	MESKALLVLTLAVWLQSLTASRG	14	ALLVLTLAVWLQSL	28.9	2.06
sp|Q6X4U4	SOSD1_HUMAN	SOSTDC1	206	23	MLPPAIHFYLLPLACILMKSCLA	14	AIHFYLLPLACILM	28.9	2.06
sp|O60494	CUBN_HUMAN	CUBN	3623	23	MMNMSLPFLWSLLTLLIFAEVNG	13	LPFLWSLLTLLIF	28.9	2.22
sp|Q8IZU9	KIRR3_HUMAN	KIRREL3	778	25	MKPFQLDLLFVCFFLFSQELGLQKR	13	FQLDLLFVCFFLF	28.9	2.22
sp|P42081	CD86_HUMAN	CD86	329	25	MDPQCTMGLSNILFVMAFLLSGAAP	12	LSNILFVMAFLL	28.9	2.41
sp|Q86UU9	TKN4_HUMAN	TAC4	113	20	MLPCLALLLLMELSVCTVAG	12	CLALLLLMELSV	28.9	2.41
sp|Q96PD5	PGRP2_HUMAN	PGLYRP2	576	22	MAQGVLWILLGLLLWSDPGTAS	12	GVLWILLGLLLW	28.9	2.41
sp|Q9BQR3	PRS27_HUMAN	PRSS27	290	22	MRRPAAVPLLLLLCFGSQRAKA	12	PAAVPLLLLLCF	28.9	2.41
tr|Q5EFE5	Q5EFE5_HUMAN		475	19	MEFGLSWVFLVALLRGVQC	12	FGLSWVFLVALL	28.9	2.41
sp|O15204	ADEC1_HUMAN	ADAMDEC1	470	30	MLRGISQLPAVATMSWVLLPVLWLIVQTQA	11	WVLLPVLWLIV	28.9	2.63
sp|Q9NP70	AMBN_HUMAN	AMBN	447	26	MSASKIPLFKMKDLILILCLLEMSFA	10	LILILCLLEM	28.9	2.89
sp|Q9NS93	TM7S3_HUMAN	TM7SF3	570	21	MGFLQLLVVAVLASEHRVAGA	10	FLQLLVVAVL	28.9	2.89
tr|Q546D7	Q546D7_HUMAN	AMBN	447	26	MSASKIPLFKMKDLILILCLLEMSFA	10	LILILCLLEM	28.9	2.89
sp|Q969P0	IGSF8_HUMAN	IGSF8	613	27	MGALRPTLLPPSLPLLLLLMLGMGCWA	20	LRPTLLPPSLPLLLLLMLGM	29	1.45
sp|O60895	RAMP2_HUMAN	RAMP2	175	42	MASLRVERAGGPRLPRTRVGRPAALRLLLLLGAVLNPHEALA	17	VGRPAALRLLLLLGAVL	29	1.71
sp|Q5JZY3	EPHAA_HUMAN	EPHA10	1008	33	METCAGPHPLRLFLCRMQLCLALLLGPWRPGTA	17	LRLFLCRMQLCLALLLG	29	1.71
sp|Q9Y6N8	CAD10_HUMAN	CDH10	788	22	MTIHQFLLLFLFWVCLPHFCSP	17	IHQFLLLFLFWVCLPHF	29	1.71
sp|Q13007	IL24_HUMAN	IL24	206	51	MNFQQRLQSLWTLARPFCPPLLATASQMQMVVLPCLGFTLLLWSQVSGAQG	16	VVLPCLGFTLLLWSQV	29	1.81
sp|O15232	MATN3_HUMAN	MATN3	486	28	MPRPAPARRLPGLLLLLWPLLLLPSAAP	15	RLPGLLLLLWPLLLL	29	1.93
sp|P36894	BMR1A_HUMAN	BMPR1A	532	23	MPQLYIYIRLLGAYLFIISRVQG	15	LYIYIRLLGAYLFII	29	1.93
sp|P98155	VLDLR_HUMAN	VLDLR	873	24	MGTSALWALWLLLALCWAPRESGA	15	SALWALWLLLALCWA	29	1.93
sp|O75715	GPX5_HUMAN	GPX5	221	21	MTTQLRVVHLLPLLLACFVQT	14	LRVVHLLPLLLACF	29	2.07
sp|P14780	MMP9_HUMAN	MMP9	707	19	MSLWQPLVLVLLVLGCCFA	13	LWQPLVLVLLVLG	29	2.23
sp|P01344	IGF2_HUMAN	IGF2	180	24	MGIPMGKSMLVLLTFLAFASCCIA	12	SMLVLLTFLAFA	29	2.42
tr|Q29866	Q29866_HUMAN		298	24	MRVMAPRTLILLLSGALALTETWA	12	TLILLLSGALAL	29	2.42
tr|Q6R743	Q6R743_HUMAN	HLA-Cw	372	24	MRVMAPRTLILLLSGALALTETWA	12	TLILLLSGALAL	29	2.42
tr|Q9MY34	Q9MY34_HUMAN	HLAC	366	24	MRVMAPRTLILLLSGALALTETWA	12	TLILLLSGALAL	29	2.42
sp|P20231	TRYB2_HUMAN	TPSB2	275	18	MLNLLLLALPVLASRAYA	10	LLLLALPVLA	29	2.9
sp|Q15661	TRYB1_HUMAN	TPSAB1	275	18	MLNLLLLALPVLASRAYA	10	LLLLALPVLA	29	2.9
sp|Q92876	KLK6_HUMAN	KLK6	244	16	MKKLMVVLSLIAAAWA	10	LMVVLSLIAA	29	2.9
sp|Q96RD9	FCRL5_HUMAN	FCRL5	977	15	MLLWVILLVLAPVSG	9	LWVILLVLA	29	3.22
sp|P25774	CATS_HUMAN	CTSS	331	16	MKRLVCVLLVCSSAVA	8	LVCVLLVC	29	3.62
sp|Q969H8	MYDGF_HUMAN	MYDGF	173	31	MAAPSGGWNGVGASLWAALLLGAVALRPAEA	19	WNGVGASLWAALLLGAVAL	29.1	1.53
sp|O94813	SLIT2_HUMAN	SLIT2	1529	25	MRGVGWQMLSLSLGLVLAILNKVAP	18	VGWQMLSLSLGLVLAILN	29.1	1.62
sp|P29120	NEC1_HUMAN	PCSK1	753	25	MERRAWSLQCTAFVLFCAWCALNSA	18	AWSLQCTAFVLFCAWCAL	29.1	1.62
sp|P35858	ALS_HUMAN	IGFALS	605	27	MALRKGGLALALLLLSWVALGPRSLEG	18	LRKGGLALALLLLSWVAL	29.1	1.62
sp|Q8WWB7	GLMP_HUMAN	GLMP	406	35	MRGSVECTWGWGHCAPSPLLLWTLLLFAAPFGLLG	18	CAPSPLLLWTLLLFAAPF	29.1	1.62
sp|Q15109	RAGE_HUMAN	AGER	404	23	MAAGTAVGAWVLVLSLWGAVVGA	17	GTAVGAWVLVLSLWGAV	29.1	1.71
sp|Q96BY9	SARAF_HUMAN	SARAF	339	30	MAAACGPGAAGYCLLLGLHLFLLTAGPALG	17	GAAGYCLLLGLHLFLLT	29.1	1.71
sp|Q9H4A9	DPEP2_HUMAN	DPEP2	486	32	MQPSGLEGPGTFGRWPLLSLLLLLLLLQPVTC	17	FGRWPLLSLLLLLLLLQ	29.1	1.71
sp|B2RUY7	VWC2L_HUMAN	VWC2L	222	21	MALHIHEACILLLVIPGLVTS	16	LHIHEACILLLVIPGL	29.1	1.82
sp|Q04721	NOTC2_HUMAN	NOTCH2	2471	25	MPALRPALLWALLALWLCCAAPAHA	16	LRPALLWALLALWLCC	29.1	1.82
sp|O95389	CCN6_HUMAN	CCN6	354	23	MQGLLFSTLLLAGLAQFCCRVQG	15	LLFSTLLLAGLAQFC	29.1	1.94
sp|Q9H156	SLIK2_HUMAN	SLITRK2	845	21	MLSGVWFLSVLTVAGILQTES	15	SGVWFLSVLTVAGIL	29.1	1.94
sp|P19835	CEL_HUMAN	CEL	753	20	MGRLQLVVLGLTCCWAVASA	14	LQLVVLGLTCCWAV	29.1	2.08
sp|Q29980	MICB_HUMAN	MICB	383	22	MGLGRVLLFLAVAFPFAPPAAA	14	LGRVLLFLAVAFPF	29.1	2.08
sp|Q86WK7	AMGO3_HUMAN	AMIGO3	504	19	MTWLVLLGTLLCMLRVGLG	14	WLVLLGTLLCMLRV	29.1	2.08
sp|Q96FM1	PGAP3_HUMAN	PGAP3	320	20	MAGLAARLVLLAGAAALASG	14	LAARLVLLAGAAAL	29.1	2.08
sp|Q9Y5U5	TNR18_HUMAN	TNFRSF18	241	25	MAQHGAMGAFRALCGLALLCALSLG	14	AFRALCGLALLCAL	29.1	2.08
sp|Q07507	DERM_HUMAN	DPT	201	18	MDLSLLWVLLPLVTMAWG	13	LSLLWVLLPLVTM	29.1	2.24
sp|O75019	LIRA1_HUMAN	LILRA1	489	23	MTPIVTVLICLRLSLGPRTHVQA	12	IVTVLICLRLSL	29.1	2.43
sp|P07098	LIPF_HUMAN	LIPF	398	19	MWLLLTMASLISVLGTTHG	12	LLLTMASLISVL	29.1	2.42
sp|P35968	VGFR2_HUMAN	KDR	1356	19	MQSKVLLAVALWLCVETRA	12	KVLLAVALWLCV	29.1	2.43
sp|Q8IUA0	WFDC8_HUMAN	WFDC8	241	38	MWTVRTEGGHFPLHSPTFSWRNVAFLLLLSLALEWTSA	12	NVAFLLLLSLAL	29.1	2.43
sp|Q9UBK5	HCST_HUMAN	HCST	93	18	MIHLGHILFLLLLPVAAA	12	LGHILFLLLLPV	29.1	2.43
sp|Q9BXR6	FHR5_HUMAN	CFHR5	569	18	MLLLFSVILISWVSTVGG	11	LLFSVILISWV	29.1	2.65
sp|Q9NRJ7	PCDBG_HUMAN	PCDHB16	776	28	MEIGWMHNRRQRQVLVFFVLLSLSGAGA	11	QVLVFFVLLSL	29.1	2.65
sp|P07237	PDIA1_HUMAN	P4HB	508	17	MLRRALLCLAVAALVRA	10	ALLCLAVAAL	29.1	2.91
sp|O00754	MA2B1_HUMAN	MAN2B1	1011	49	MGAYARASGVCARGCLDSAGPWTMSRALRPPLPPLCFFLLLLAAAGARA	18	ALRPPLPPLCFFLLLLAA	29.2	1.62
sp|P16471	PRLR_HUMAN	PRLR	622	24	MKENVASATVFTLLLFLNTCLLNG	18	NVASATVFTLLLFLNTCL	29.2	1.62
sp|Q9UQV4	LAMP3_HUMAN	LAMP3	416	29	MPRQLSAAAALFASLAVILHDGSQMRAKA	17	QLSAAAALFASLAVILH	29.2	1.72
sp|P34903	GBRA3_HUMAN	GABRA3	492	28	MIITQTSHCYMTSLGILFLINILPGTTG	15	CYMTSLGILFLINIL	29.2	1.95
sp|Q641Q3	METRL_HUMAN	METRNL	311	45	MRGAARAAWGRAGQPWPRPPAPGPPPPPLPLLLLLLAGLLGGAGA	15	PPPLPLLLLLLAGLL	29.2	1.95
sp|Q99102	MUC4_HUMAN	MUC4	5412	28	MKGARWRRVPWVSLSCLCLCLLPHVVPG	15	VPWVSLSCLCLCLLP	29.2	1.95
tr|O76037	O76037_HUMAN	MUC4	1045	28	MKGARWRRVPWVSLSCLCLCLLPHVVPG	15	VPWVSLSCLCLCLLP	29.2	1.95
sp|Q15389	ANGP1_HUMAN	ANGPT1	498	18	MTVFLSFAFLAAILTHIG	14	VFLSFAFLAAILTH	29.2	2.09
sp|Q96L15	NAR5_HUMAN	ART5	291	22	MALAALMIALGSLGLHTWQAQA	13	LAALMIALGSLGL	29.2	2.25
sp|O60938	KERA_HUMAN	KERA	352	20	MAGTICFIMWVLFITDTVWS	12	TICFIMWVLFIT	29.2	2.43
sp|P01764	HV323_HUMAN	IGHV3-23	117	19	MEFGLSWLFLVAILKGVQC	12	FGLSWLFLVAIL	29.2	2.43
sp|Q6UWQ5	LYZL1_HUMAN	LYZL1	148	19	MKAAGILTLIGCLVTGAES	12	AAGILTLIGCLV	29.2	2.43
sp|Q7Z4W2	LYZL2_HUMAN	LYZL2	148	19	MKAAGILTLIGCLVTGAES	12	AAGILTLIGCLV	29.2	2.43
sp|Q8IWL1	SFPA2_HUMAN	SFTPA2	248	19	MWLCPLALTLILMAASGAA	12	LCPLALTLILMA	29.2	2.43
tr|A2NUT3	A2NUT3_HUMAN		161	19	MEFGLSWLFLVAILKGVQC	12	FGLSWLFLVAIL	29.2	2.43
sp|P22749	GNLY_HUMAN	GNLY	145	22	MATWALLLLAAMLLGNPGLVFS	11	WALLLLAAMLL	29.2	2.65
sp|P36941	TNR3_HUMAN	LTBR	435	28	MLLPWATSAPGLAWGPLVLGLFGLLAAS	23	LPWATSAPGLAWGPLVLGLFGLL	29.3	1.27
sp|Q96J86	CYYR1_HUMAN	CYYR1	154	29	MDAPRLPVRPGVLLPKLVLLFVYADDCLA	19	LPVRPGVLLPKLVLLFVYA	29.3	1.54
sp|Q9Y3B3	TMED7_HUMAN	TMED7	224	34	MPRPGSAQRWAAVAGRWGCRLLALLLLVPGPGGA	19	WAAVAGRWGCRLLALLLLV	29.3	1.54
sp|P17948	VGFR1_HUMAN	FLT1	1338	26	MVSYWDTGVLLCALLSCLLLTGSSSG	18	YWDTGVLLCALLSCLLLT	29.3	1.63
sp|Q8TBF5	PIGX_HUMAN	PIGX	258	29	MAARVAAVRAAAWLLLGAATGLTRGPAAA	18	VAAVRAAAWLLLGAATGL	29.3	1.63
sp|Q96JJ7	TMX3_HUMAN	TMX3	454	26	MAAWKSWTALRLCATVVVLDMVVCKG	18	SWTALRLCATVVVLDMVV	29.3	1.63
sp|P25189	MYP0_HUMAN	MPZ	248	29	MAPGAPSSSPSPILAVLLFSSLVLSPAQA	17	SSPSPILAVLLFSSLVL	29.3	1.72
sp|Q5VW38	GP107_HUMAN	GPR107	600	39	MAALAPVGSPASRGPRLAAGLRLLPMLGLLQLLAEPGLG	17	LAAGLRLLPMLGLLQLL	29.3	1.72
sp|P17787	ACHB2_HUMAN	CHRNB2	502	25	MARRCGPVALLLGFGLLRLCSGVWG	16	CGPVALLLGFGLLRLC	29.3	1.83
sp|P27539	GDF1_HUMAN	GDF1	372	29	MPPPQQGPCGHHLLLLLALLLPSLPLTRA	16	CGHHLLLLLALLLPSL	29.3	1.83
sp|Q16820	MEP1B_HUMAN	MEP1B	701	22	MDLWNLSWFLFLDALLVISGLA	16	LWNLSWFLFLDALLVI	29.3	1.83
sp|Q496H8	NRN1L_HUMAN	NRN1L	165	35	MMRCCRRRCCCRQPPHALRPLLLLPLVLLPPLAAA	16	ALRPLLLLPLVLLPPL	29.3	1.83
sp|Q68BL7	OLM2A_HUMAN	OLFML2A	652	27	MAAAALPPRPLLLLPLVLLLSGRPTRA	16	ALPPRPLLLLPLVLLL	29.3	1.83
sp|Q9UN71	PCDGG_HUMAN	PCDHGB4	923	30	MGSGAGELGRAERLPVLFLFLLSLFCPALC	16	AERLPVLFLFLLSLFC	29.3	1.83
sp|Q9Y5G0	PCDGH_HUMAN	PCDHGB5	923	30	MGSGAGELGRAERLPVLFLFLLSLFCPALC	16	AERLPVLFLFLLSLFC	29.3	1.83
sp|Q9Y5G2	PCDGE_HUMAN	PCDHGB2	931	30	MKASSGRCGLVRWLQVLLPFLLSLFPGALP	16	LVRWLQVLLPFLLSLF	29.3	1.83
sp|P01241	SOMA_HUMAN	GH1	217	26	MATGSRTSLLLAFGLLCLPWLQEGSA	15	TSLLLAFGLLCLPWL	29.3	1.95
sp|Q07654	TFF3_HUMAN	TFF3	80	21	MAARALCMLGLVLALLSSSSA	14	RALCMLGLVLALLS	29.3	2.09
sp|Q53RD9	FBLN7_HUMAN	FBLN7	439	24	MVPSSPRALFLLLLILACPEPRAS	14	SPRALFLLLLILAC	29.3	2.09
sp|P52803	EFNA5_HUMAN	EFNA5	228	20	MLHVEMLTLVFLVLWMCVFS	13	VEMLTLVFLVLWM	29.3	2.25
sp|P23515	OMGP_HUMAN	OMG	440	24	MEYQILKMSLCLFILLFLTPGILC	11	LCLFILLFLTP	29.3	2.66
sp|O43493	TGON2_HUMAN	TGOLN2	437	17	MRFVVALVLLNVAAAGA	10	FVVALVLLNV	29.3	2.93
sp|Q496F6	CLM2_HUMAN	CD300E	205	17	MWLLPALLLLCLSGCLS	10	LLPALLLLCL	29.3	2.93
sp|Q9Y6X5	ENPP4_HUMAN	ENPP4	453	15	MKLLVILLFSGLITG	10	LLVILLFSGL	29.3	2.93
sp|Q8NER5	ACV1C_HUMAN	ACVR1C	493	25	MTRALCSALRQALLLLAAAAELSPG	19	ALCSALRQALLLLAAAAEL	29.4	1.55
sp|Q8TCZ2	C99L2_HUMAN	CD99L2	262	25	MVAWRSAFLVCLAFSLATLVQRGSG	17	WRSAFLVCLAFSLATLV	29.4	1.73
sp|Q8IVL5	P3H2_HUMAN	P3H2	708	24	MRERIWAPPLLLLLPLLLPPPLWG	15	IWAPPLLLLLPLLLP	29.4	1.96
sp|Q9Y264	ANGP4_HUMAN	ANGPT4	503	22	MLSQLAMLQGSLLLVVATMSVA	15	LAMLQGSLLLVVATM	29.4	1.96
sp|Q9Y5H3	PCDGA_HUMAN	PCDHGA10	936	32	MAAQRNRSKESKDCSGLVLLCLFFGIPWEAGA	14	DCSGLVLLCLFFGI	29.4	2.1
sp|Q9Y6F9	WNT6_HUMAN	WNT6	365	24	MLPPLPSRLGLLLLLLLCPAHVGG	14	LPSRLGLLLLLLLC	29.4	2.1
sp|O15118	NPC1_HUMAN	NPC1	1278	22	MTARGLALGLLLLLLCPAQVFS	13	RGLALGLLLLLLC	29.4	2.26
sp|O75487	GPC4_HUMAN	GPC4	556	22	MARFGLPALLCTLAVLSAALLA	13	FGLPALLCTLAVL	29.4	2.26
sp|Q9BQ16	TICN3_HUMAN	SPOCK3	436	21	MLKVSAVLCVCAAAWCSQSLA	13	VSAVLCVCAAAWC	29.4	2.26
sp|Q9UBS4	DJB11_HUMAN	DNAJB11	358	22	MAPQNLSTFCLLLLYLIGAVIA	13	LSTFCLLLLYLIG	29.4	2.26
sp|O00168	PLM_HUMAN	FXYD1	92	20	MASLGHILVFCVGLLTMAKA	12	LGHILVFCVGLL	29.4	2.45
sp|Q96PD4	IL17F_HUMAN	IL17F	163	30	MTVKTLHGPAMVKYLLLSILGLAFLSEAAA	12	YLLLSILGLAFL	29.4	2.45
sp|P10323	ACRO_HUMAN	ACR	421	19	MVEMLPTAILLVLAVSVVA	11	LPTAILLVLAV	29.4	2.67
sp|P20783	NTF3_HUMAN	NTF3	257	18	MSILFYVIFLAYLRGIQG	11	ILFYVIFLAYL	29.4	2.67
sp|P11487	FGF3_HUMAN	FGF3	239	17	MGLIWLLLLSLLEPGWP	10	LIWLLLLSLL	29.4	2.94
sp|Q9Y5E2	PCDB7_HUMAN	PCDHB7	793	28	MEARVERAVQKRQVLFLCVFLGMSWAGA	10	VLFLCVFLGM	29.4	2.94
sp|Q63HQ2	EGFLA_HUMAN	EGFLAM	1017	24	MDLIRGVLLRLLLLASSLGPGAVS	17	LIRGVLLRLLLLASSLG	29.5	1.74
sp|P15941	MUC1_HUMAN	MUC1	1255	23	MTPGTQSPFFLLLLLTVLTVVTG	15	QSPFFLLLLLTVLTV	29.5	1.97
sp|P78324	SHPS1_HUMAN	SIRPA	504	30	MEPAGPAPGRLGPLLCLLLAASCAWSGVAG	15	LGPLLCLLLAASCAW	29.5	1.97
tr|O43753	O43753_HUMAN		303	21	MSLMVVSMARVGFFLLQGAWP	14	LMVVSMARVGFFLL	29.5	2.11
sp|Q15256	PTPRR_HUMAN	PTPRR	657	21	MRRAVCFPALCLLLNLHAAGC	13	AVCFPALCLLLNL	29.5	2.27
sp|Q9P2J2	TUTLA_HUMAN	IGSF9	1179	20	MVWCLGLAVLSLVISQGADG	13	WCLGLAVLSLVIS	29.5	2.27
sp|O75830	SPI2_HUMAN	SERPINI2	405	23	MDTIFLWSLLLLFFGSQASRCSA	12	TIFLWSLLLLFF	29.5	2.46
sp|P20160	CAP7_HUMAN	AZU1	251	19	MTRLTVLALLAGLLASSRA	11	LTVLALLAGLL	29.5	2.68
sp|P22692	IBP4_HUMAN	IGFBP4	258	21	MLPLCLVAALLLAAGPGPSLG	11	PLCLVAALLLA	29.5	2.68
sp|Q13087	PDIA2_HUMAN	PDIA2	525	21	MSRQLLPVLLLLLLRASCPWG	11	QLLPVLLLLLL	29.5	2.68
sp|P06870	KLK1_HUMAN	KLK1	262	17	MWFLVLCLALSLGGTGA	10	FLVLCLALSL	29.5	2.95
sp|Q8NFQ5	BPIB6_HUMAN	BPIFB6	453	18	MLRILCLALCSLLTGTRA	10	ILCLALCSLL	29.5	2.95
sp|Q9Y5G1	PCDGF_HUMAN	PCDHGB3	929	30	MGNSSGWRGPAGQRRMLFLFLLSLLDQALS	10	MLFLFLLSLL	29.5	2.95
sp|P48546	GIPR_HUMAN	GIPR	466	25	MTTSPILQLLLRLSLCGLLLQRAET	17	SPILQLLLRLSLCGLLL	29.6	1.74
sp|Q6UXX5	ITIH6_HUMAN	ITIH6	1313	23	MSGWRYLICVSFLLTILLELTYQ	17	WRYLICVSFLLTILLEL	29.6	1.74
sp|O95196	CSPG5_HUMAN	CSPG5	566	33	MGRAGGGGPGRGPPPLLLFLGAALVLASGAVPA	16	GPPPLLLFLGAALVLA	29.6	1.85
sp|P15814	IGLL1_HUMAN	IGLL1	213	44	MRPGTGQGGLEAPGEPGPNLRQRWPLLLLGLAVVTHGLLRPTAA	16	WPLLLLGLAVVTHGLL	29.6	1.85
sp|Q15517	CDSN_HUMAN	CDSN	529	32	MGSSRAPWMGRVGGHGMMALLLAGLLLPGTLA	16	VGGHGMMALLLAGLLL	29.6	1.85
sp|Q7Z4H4	ADM2_HUMAN	ADM2	148	24	MARIPTAALGCISLLCLQLPGSLS	16	IPTAALGCISLLCLQL	29.6	1.85
sp|Q8IVU1	IGDC3_HUMAN	IGDCC3	814	35	MAVQRAASPRRPPAPLWPRLLLPLLLLLLPAPSEG	16	APLWPRLLLPLLLLLL	29.6	1.85
sp|P05452	TETN_HUMAN	CLEC3B	202	21	MELWGAYLLLCLFSLLTQVTT	15	LWGAYLLLCLFSLLT	29.6	1.97
sp|Q6IE38	ISK14_HUMAN	SPINK14	97	21	MAKSFPVFSLLSFILIHLVLS	15	SFPVFSLLSFILIHL	29.6	1.97
sp|Q6UWM7	LCTL_HUMAN	LCTL	567	22	MKPVWVATLLWMLLLVPRLGAA	15	PVWVATLLWMLLLVP	29.6	1.97
sp|P01135	TGFA_HUMAN	TGFA	160	22	MVPSAGQLALFALGIVLAACQA	14	AGQLALFALGIVLA	29.6	2.11
sp|P01266	THYG_HUMAN	TG	2768	19	MALVLEIFTLLASICWVSA	14	LVLEIFTLLASICW	29.6	2.11
sp|Q6UY11	DLK2_HUMAN	DLK2	383	26	MPSGCRCLHLVCLLCILGAPGQPVRA	14	CRCLHLVCLLCILG	29.6	2.11
sp|Q8N687	DB125_HUMAN	DEFB125	156	20	MNILMLTFIICGLLTRVTKG	14	ILMLTFIICGLLTR	29.6	2.11
sp|P49746	TSP3_HUMAN	THBS3	956	23	METQELRGALALLLLCFFTSASQ	13	LRGALALLLLCFF	29.6	2.28
sp|P54764	EPHA4_HUMAN	EPHA4	986	19	MAGIFYFALFSCLFGICDA	13	IFYFALFSCLFGI	29.6	2.28
sp|Q9UQ52	CNTN6_HUMAN	CNTN6	1028	19	MRLLWKLVILLPLINSSAG	12	LLWKLVILLPLI	29.6	2.47
sp|P01574	IFNB_HUMAN	IFNB1	187	21	MTNKCLLQIALLLCFSTTALS	11	CLLQIALLLCF	29.6	2.69
sp|Q9Y6N6	LAMC3_HUMAN	LAMC3	1575	19	MAAAALLLGLALLAPRAAG	11	AAALLLGLALL	29.6	2.69
tr|Q15943	Q15943_HUMAN		187	21	MTNKCLLQIALLLCFSTTALS	11	CLLQIALLLCF	29.6	2.69
sp|Q9UBS5	GABR1_HUMAN	GABBR1	961	19	MLLLLLLAPLFLRPPGAGG	10	LLLLLAPLFL	29.6	2.96
sp|Q9H3G5	CPVL_HUMAN	CPVL	476	22	MVGAMWKVIVSLVLLMPGPCDG	9	VIVSLVLLM	29.6	3.29
sp|Q9P244	LRFN1_HUMAN	LRFN1	771	31	MAPGPFSSALLSPPPAALPFLLLLWAGASRG	21	FSSALLSPPPAALPFLLLLWA	29.7	1.41
sp|P01019	ANGT_HUMAN	AGT	476	24	MAPAGVSLRATILCLLAWAGLAAG	18	AGVSLRATILCLLAWAGL	29.7	1.65
sp|Q5BIV9	SPRN_HUMAN	SPRN	151	24	MNWAPATCWALLLAAAFLCDSGAA	17	WAPATCWALLLAAAFLC	29.7	1.75
sp|O15533	TPSN_HUMAN	TAPBP	448	20	MKSLSLLLAVALGLATAVSA	14	SLSLLLAVALGLAT	29.7	2.12
sp|O75074	LRP3_HUMAN	LRP3	770	36	MEKRAAAGLEGAPGARAQLAVVCLVNIFLTGRLSSA	14	AQLAVVCLVNIFLT	29.7	2.12
sp|A8MTB9	CEA18_HUMAN	CEACAM18	384	30	MDLSRPRWSLWRRVFLMASLLACGICQASG	12	VFLMASLLACGI	29.7	2.48
sp|P15248	IL9_HUMAN	IL9	144	18	MLLAMVLTSALLLCSVAG	12	LAMVLTSALLLC	29.7	2.48
sp|P49747	COMP_HUMAN	COMP	757	20	MVPDTACVLLLTLAALGASG	12	TACVLLLTLAAL	29.7	2.48
sp|Q96PQ1	SIG12_HUMAN	SIGLEC12	595	18	MLLLLLLLPPLLCGRVGA	11	LLLLLLPPLLC	29.7	2.7
sp|P09237	MMP7_HUMAN	MMP7	267	17	MRLTVLCAVCLLPGSLA	10	LTVLCAVCLL	29.7	2.97
sp|Q96QU1	PCD15_HUMAN	PCDH15	1955	26	MFRQFYLWTCLASGIILGSLFEICLG	19	FYLWTCLASGIILGSLFEI	29.8	1.57
sp|P03973	SLPI_HUMAN	SLPI	132	25	MKSSGLFPFLVLLALGTLAPWAVEG	18	SGLFPFLVLLALGTLAPW	29.8	1.66
sp|P18065	IBP2_HUMAN	IGFBP2	325	36	MLPRVGCPALPLPPPPLLPLLLLLLGASGGGGGARA	18	ALPLPPPPLLPLLLLLLG	29.8	1.66
sp|Q5H8C1	FREM1_HUMAN	FREM1	2179	21	MNSLSWGAANAVLLLLLLAWA	16	SLSWGAANAVLLLLLL	29.8	1.86
sp|Q99650	OSMR_HUMAN	OSMR	979	27	MALFAVFQTTFFLTLLSLRTYQSEVLA	16	LFAVFQTTFFLTLLSL	29.8	1.86
sp|Q02817	MUC2_HUMAN	MUC2	5289	20	MGLPLARLAAVCLALSLAGG	15	LPLARLAAVCLALSL	29.8	1.99
sp|P59901	LIRA4_HUMAN	LILRA4	499	23	MTLILTSLLFFGLSLGPRTRVQA	14	LILTSLLFFGLSLG	29.8	2.13
sp|Q96F05	CK024_HUMAN	C11orf24	449	20	MWTALVLIWIFSLSLSESHA	13	TALVLIWIFSLSL	29.8	2.29
sp|Q9NYQ8	FAT2_HUMAN	FAT2	4349	18	MTIALLGFAIFLLHCATC	12	IALLGFAIFLLH	29.8	2.48
sp|Q8IW00	VSTM4_HUMAN	VSTM4	320	22	MRLLALAAAALLARAPAPEVCA	11	LLALAAAALLA	29.8	2.71
sp|Q9BU40	CRDL1_HUMAN	CHRDL1	456	27	MRKKWKMGGMKYIFSLLFFLLLEGGKT	11	YIFSLLFFLLL	29.8	2.71
sp|Q9GZU5	NYX_HUMAN	NYX	476	18	MLVLLLHAVVLGLPSAWA	11	VLLLHAVVLGL	29.8	2.71
tr|A2N192	A2N192_HUMAN	IGH@	151	17	LGLCWVFLVALLRGVLC	10	LCWVFLVALL	29.8	2.98
sp|P15529	MCP_HUMAN	CD46	392	34	MEPPGRRECPFPSWRFPGLLLAAMVLLLYSFSDA	23	CPFPSWRFPGLLLAAMVLLLYSF	29.9	1.3
sp|Q99805	TM9S2_HUMAN	TM9SF2	663	35	MSARLPVLSPPRWPRLLLLSLLLLGAVPGPRRSGA	23	LPVLSPPRWPRLLLLSLLLLGAV	29.9	1.3
sp|Q86YB8	ERO1B_HUMAN	ERO1B	467	33	MSQGVRRAGAGQGVAAAVQLLVTLSFLRSVVEA	20	AGAGQGVAAAVQLLVTLSFL	29.9	1.5
sp|Q9HBV2	SACA1_HUMAN	SPACA1	294	29	MSPRGTGCSAGLLMTVGWLLLAGLQSARG	20	GTGCSAGLLMTVGWLLLAGL	29.9	1.5
sp|P09529	INHBB_HUMAN	INHBB	407	28	MDGLPGRALGAACLLLLAAGWLGPEAWG	19	LPGRALGAACLLLLAAGWL	29.9	1.57
sp|P09619	PGFRB_HUMAN	PDGFRB	1106	32	MRLPGAMPALALKGELLLLSLLLLLEPQISQG	18	LALKGELLLLSLLLLLEP	29.9	1.66
sp|Q8TD46	MO2R1_HUMAN	CD200R1	348	26	MLCPWRTANLGLLLILTIFLVAEAEG	17	WRTANLGLLLILTIFLV	29.9	1.76
sp|P0DPA2	VSIG8_HUMAN	VSIG8	414	21	MRVGGAFHLLLVCLSPALLSA	16	VGGAFHLLLVCLSPAL	29.9	1.87
sp|P17643	TYRP1_HUMAN	TYRP1	537	24	MSAPKLLSLGCIFFPLLLFQQARA	16	PKLLSLGCIFFPLLLF	29.9	1.87
sp|P26992	CNTFR_HUMAN	CNTFR	372	22	MAAPVPWACCAVLAAAAAVVYA	16	PVPWACCAVLAAAAAV	29.9	1.87
sp|Q2MKA7	RSPO1_HUMAN	RSPO1	263	20	MRLGLCVVALVLSWTHLTIS	15	LGLCVVALVLSWTHL	29.9	1.99
sp|P11047	LAMC1_HUMAN	LAMC1	1609	35	MRGSHRAAPALRPRGRLWPVLAVLAAAAAAGCAQA	14	LWPVLAVLAAAAAA	29.9	2.14
sp|P18827	SDC1_HUMAN	SDC1	310	22	MRRAALWLWLCALALSLQPALP	14	AALWLWLCALALSL	29.9	2.14
sp|P13497	BMP1_HUMAN	BMP1	986	22	MPGVARLPLLLGLLLLPRPGRP	13	VARLPLLLGLLLL	29.9	2.3
sp|Q13291	SLAF1_HUMAN	SLAMF1	335	20	MDPKGLLSLTFVLFLSLAFG	13	GLLSLTFVLFLSL	29.9	2.3
sp|Q9BQP9	BPIA3_HUMAN	BPIFA3	254	21	MMCPLWRLLIFLGLLALPLAP	13	LWRLLIFLGLLAL	29.9	2.3
sp|Q8TCW7	ZPLD1_HUMAN	ZPLD1	415	19	MEQIWLLLLLTIRVLPGSA	12	IWLLLLLTIRVL	29.9	2.49
sp|Q9P0G3	KLK14_HUMAN	KLK14	267	34	MSLRVLGSGTWPSAPKMFLLLTALQVLAIAMTQS	12	FLLLTALQVLAI	29.9	2.49
sp|Q9UN67	PCDBA_HUMAN	PCDHB10	800	31	MAVRELCFPRQRQVLFLFLFWGVSLAGSGFG	12	VLFLFLFWGVSL	29.9	2.49
sp|P05000	IFNW1_HUMAN	IFNW1	195	21	MALLFPLLAALVMTSYSPVGS	11	LLFPLLAALVM	29.9	2.72
sp|P07333	CSF1R_HUMAN	CSF1R	972	19	MGPGVLLLLLVATAWHGQG	11	GVLLLLLVATA	29.9	2.72
sp|P08700	IL3_HUMAN	IL3	152	19	MSRLPVLLLLQLLVRPGLQ	11	LPVLLLLQLLV	29.9	2.72
sp|Q9UPR5	NAC2_HUMAN	SLC8A2	921	20	MAPLALVGVTLLLAAPPCSG	11	LALVGVTLLLA	29.9	2.72
sp|Q15198	PGFRL_HUMAN	PDGFRL	375	21	MKVWLLLGLLLVHEALEDVTG	10	VWLLLGLLLV	29.9	2.99
sp|P43146	DCC_HUMAN	DCC	1447	31	MENSLRCVWVPKLAFVLFGASLFSAHLQVTG	20	VWVPKLAFVLFGASLFSAHL	30	1.5
sp|P01160	ANF_HUMAN	NPPA	151	25	MSSFSTTTVSFLLLLAFQLLGQTRA	17	FSTTTVSFLLLLAFQLL	30	1.76
sp|P00533	EGFR_HUMAN	EGFR	1210	24	MRPSGTAGAALLALLAALCPASRA	16	SGTAGAALLALLAALC	30	1.88
sp|Q71RG6	YH006_HUMAN	FP248	208	23	MGTGGSLLCGCSLVLSCLCPSAS	15	GSLLCGCSLVLSCLC	30	2
sp|O75264	SIM24_HUMAN	SMIM24	130	20	METLGALLVLEFLLLSPVEA	14	TLGALLVLEFLLLS	30	2.14
sp|Q9BZJ3	TRYD_HUMAN	TPSD1	242	20	MLLLAPQMLSLLLLALPVLA	14	LLAPQMLSLLLLAL	30	2.14
sp|Q9UKR3	KLK13_HUMAN	KLK13	277	21	MWPLALVIASLTLALSGGVSQ	13	PLALVIASLTLAL	30	2.31
sp|O94933	SLIK3_HUMAN	SLITRK3	977	28	MKPSIAEMLHRGRMLWIILLSTIALGWT	12	MLWIILLSTIAL	30	2.5
sp|P0C6S8	LIGO3_HUMAN	LINGO3	592	24	MTCWLCVLSLPLLLLPAAPPPAGG	12	WLCVLSLPLLLL	30	2.5
sp|P06126	CD1A_HUMAN	CD1A	327	18	MLFLLLPLLAVLPGDGNA	10	FLLLPLLAVL	30	3
sp|P51690	ARSL_HUMAN	ARSL	589	31	MLHLHHSCLCFRSWLPAMLAVLLSLAPSASS	23	LHHSCLCFRSWLPAMLAVLLSLA	30.1	1.31
sp|Q5W188	CST9P_HUMAN	CST9LP1	147	28	MWSLPPSRALSCAPLLLLFSFQFLVTYA	22	LPPSRALSCAPLLLLFSFQFLV	30.1	1.37
sp|Q8N743	KI3L3_HUMAN	KIR3DL3	410	25	MSLMVVSMACVGFFLLEGPWPHVGG	18	LMVVSMACVGFFLLEGPW	30.1	1.67
sp|Q9HB63	NET4_HUMAN	NTN4	628	25	MGSCARLLLLWGCTVVAAGLSGVAG	18	CARLLLLWGCTVVAAGLS	30.1	1.67
sp|P04090	REL2_HUMAN	RLN2	185	24	MPRLFFFHLLGVCLLLNQFSRAVA	16	LFFFHLLGVCLLLNQF	30.1	1.88
sp|Q5T7M4	ADIPL_HUMAN	C1QTNF12	302	25	MRRWAWAAVVVLLGPQLVLLGGVGA	16	WAWAAVVVLLGPQLVL	30.1	1.88
sp|P01242	SOM2_HUMAN	GH2	217	26	MAAGSRTSLLLAFGLLCLSWLQEGSA	15	TSLLLAFGLLCLSWL	30.1	2.01
sp|P09681	GIP_HUMAN	GIP	153	21	MVATKTFALLLLSLFLAVGLG	15	TKTFALLLLSLFLAV	30.1	2.01
sp|P51888	PRELP_HUMAN	PRELP	382	20	MRSPLCWLLPLLILASVAQG	15	SPLCWLLPLLILASV	30.1	2.01
sp|P81605	DCD_HUMAN	DCD	110	19	MRFMTLLFLTALAGALVCA	14	FMTLLFLTALAGAL	30.1	2.15
sp|Q29983	MICA_HUMAN	MICA	383	23	MGLGPVFLLLAGIFPFAPPGAAA	14	LGPVFLLLAGIFPF	30.1	2.15
sp|Q07001	ACHD_HUMAN	CHRND	517	21	MEGPVLTLGLLAALAVCGSWG	13	PVLTLGLLAALAV	30.1	2.32
sp|Q12836	ZP4_HUMAN	ZP4	540	19	MWLLRCVLLCVSLSLAVSG	13	LLRCVLLCVSLSL	30.1	2.32
sp|Q96A83	COQA1_HUMAN	COL26A1	441	20	MKLALLLPWACCCLCGSALA	13	LALLLPWACCCLC	30.1	2.32
sp|P35247	SFTPD_HUMAN	SFTPD	375	21	MLLFLLSALVLLTQPLGYLEA	11	LFLLSALVLLT	30.1	2.74
sp|Q9H2U9	ADAM7_HUMAN	ADAM7	754	18	MLPGCIFLMILLIPQVKE	11	PGCIFLMILLI	30.1	2.74
sp|Q9Y4D7	PLXD1_HUMAN	PLXND1	1925	46	MAPRAAGGAPLSARAAAASPPPFQTPPRCPVPLLLLLLLGAARAGA	11	CPVPLLLLLLL	30.1	2.74
sp|Q9NRM1	ENAM_HUMAN	ENAM	1142	39	MLVLRCRLGTSFPKLDNLVPKGKMKILLVFLGLLGNSVA	9	ILLVFLGLL	30.1	3.34
sp|P13232	IL7_HUMAN	IL7	177	25	MFHVSFRYIFGLPPLILVLLPVASS	18	VSFRYIFGLPPLILVLLP	30.2	1.68
sp|Q14554	PDIA5_HUMAN	PDIA5	519	24	MARAGPAWLLLAIWVVLPSWLSSA	18	AGPAWLLLAIWVVLPSWL	30.2	1.68
sp|Q9Y653	AGRG1_HUMAN	ADGRG1	693	25	MTPQSLLQTTLFLLSLLFLVQGAHG	17	QSLLQTTLFLLSLLFLV	30.2	1.78
sp|P25063	CD24_HUMAN	CD24	80	26	MGRAMVARLGLGLLLLALLLPTQIYS	16	ARLGLGLLLLALLLPT	30.2	1.89
sp|Q8NEV9	IL27A_HUMAN	IL27	243	28	MGQTAGDLGWRLSLLLLPLLLVQAGVWG	15	LGWRLSLLLLPLLLV	30.2	2.01
sp|Q9UGT4	SUSD2_HUMAN	SUSD2	822	27	MKPALLPWALLLLATALGPGPGPTADA	15	ALLPWALLLLATALG	30.2	2.01
sp|P01566	IFN10_HUMAN	IFNA10	189	23	MALSFSLLMAVLVLSYKSICSLG	14	LSFSLLMAVLVLSY	30.2	2.16
sp|P01571	IFN17_HUMAN	IFNA17	189	23	MALSFSLLMAVLVLSYKSICSLG	14	LSFSLLMAVLVLSY	30.2	2.16
sp|Q8IX05	CD302_HUMAN	CD302	232	22	MLRAALPALLLPLLGLAAAAVA	14	AALPALLLPLLGLA	30.2	2.16
sp|P01733	TVBL3_HUMAN	TRBV12-3	115	21	MDSWTFCCVSLCILVAKHTDA	13	WTFCCVSLCILVA	30.2	2.32
sp|P07942	LAMB1_HUMAN	LAMB1	1786	21	MGLLQLLAFSFLALCRARVRA	13	LLQLLAFSFLALC	30.2	2.32
sp|P51689	ARSD_HUMAN	ARSD	593	38	MRSAARRGRAAPAARDSLPVLLFLCLLLKTCEPKTANA	13	DSLPVLLFLCLLL	30.2	2.32
sp|Q5VSP4	LC1L1_HUMAN	LCN1P1	162	18	MKPLLLAISLSLIAALQA	13	PLLLAISLSLIAA	30.2	2.32
sp|Q6UX06	OLFM4_HUMAN	OLFM4	510	20	MRPGLSFLLALLFFLGQAAG	13	PGLSFLLALLFFL	30.2	2.32
sp|O95944	NCTR2_HUMAN	NCR2	276	21	MAWRALHPLLLLLLLFPGSQA	12	ALHPLLLLLLLF	30.2	2.52
sp|P02649	APOE_HUMAN	APOE	317	18	MKVLWAALLVTFLAGCQA	12	VLWAALLVTFLA	30.2	2.52
sp|P54793	ARSF_HUMAN	ARSF	590	22	MRPRRPLVFMSLVCALLNTCQA	12	PLVFMSLVCALL	30.2	2.52
sp|Q04844	ACHE_HUMAN	CHRNE	493	20	MARAPLGVLLLLGLLGRGVG	12	APLGVLLLLGLL	30.2	2.52
sp|Q8WWQ8	STAB2_HUMAN	STAB2	2551	24	MMLQHLVIFCLGLVVQNFCSPAET	11	HLVIFCLGLVV	30.2	2.75
sp|Q6MZM9	PRR27_HUMAN	PRR27	219	15	MKLLLWACIVCVAFA	10	LLLWACIVCV	30.2	3.02
sp|Q06418	TYRO3_HUMAN	TYRO3	890	40	MALRRSMGRPGLPPLPLPPPPRLGLLLAALASLLLPESAA	24	LPPLPLPPPPRLGLLLAALASLLL	30.3	1.26
sp|Q96AP7	ESAM_HUMAN	ESAM	390	29	MISLPGPLVTNLLRFLFLGLSALAPPSRA	21	LPGPLVTNLLRFLFLGLSALA	30.3	1.44
sp|Q4KMG0	CDON_HUMAN	CDON	1287	25	MHPDLGPLCTLLYVTLTILCSSVSS	17	LGPLCTLLYVTLTILCS	30.3	1.78
sp|Q9ULZ1	APEL_HUMAN	APLN	77	22	MNLRLCVQALLLLWLSLTAVCG	17	LRLCVQALLLLWLSLTA	30.3	1.78
sp|Q9Y5H6	PCDA8_HUMAN	PCDHA8	950	29	MDYHWRGELGSWRLLLLLLLLAAWKVGSG	16	LGSWRLLLLLLLLAAW	30.3	1.89
sp|P15514	AREG_HUMAN	AREG	252	26	MRAPLLPPAPVVLSLLILGSGHYAAG	15	PLLPPAPVVLSLLIL	30.3	2.02
sp|Q9UM73	ALK_HUMAN	ALK	1620	22	MGAIGLLWLLPLLLSTAAVGSG	15	IGLLWLLPLLLSTAA	30.3	2.02
sp|O95498	VNN2_HUMAN	VNN2	520	22	MVTSSFPISVAVFALITLQVGT	14	SFPISVAVFALITL	30.3	2.16
sp|Q9BY15	AGRE3_HUMAN	ADGRE3	652	22	MQGPLLLPGLCFLLSLFGAVTQ	14	PLLLPGLCFLLSLF	30.3	2.16
sp|Q9H6Y7	RN167_HUMAN	RNF167	350	28	MHPAAFPLPVVVAAVLWGAAPTRGLIRA	14	AAFPLPVVVAAVLW	30.3	2.16
sp|Q9HBL6	LRTM1_HUMAN	LRTM1	345	20	MKGELLLFSSVIVLLQVVCS	14	ELLLFSSVIVLLQV	30.3	2.16
sp|P24821	TENA_HUMAN	TNC	2201	22	MGAMTQLLAGVFLAFLALATEG	13	QLLAGVFLAFLAL	30.3	2.33
sp|P31025	LCN1_HUMAN	LCN1	176	18	MKPLLLAVSLGLIAALQA	13	PLLLAVSLGLIAA	30.3	2.33
sp|P02745	C1QA_HUMAN	C1QA	245	20	MEGPRGWLVLCVLAISLASM	12	GWLVLCVLAISL	30.3	2.52
sp|Q14165	MLEC_HUMAN	MLEC	292	33	MLGAWAVEGTAVALLRLLLLLLPPAIRGPGLGV	12	VALLRLLLLLLP	30.3	2.53
sp|O75015	FCG3B_HUMAN	FCGR3B	233	20	MWQLLLPTALLLLVSAGMRT	11	LLLPTALLLLV	30.3	2.75
sp|P08637	FCG3A_HUMAN	FCGR3A	254	20	MWQLLLPTALLLLVSAGMRT	11	LLLPTALLLLV	30.3	2.75
sp|P22897	MRC1_HUMAN	MRC1	1456	19	MRLPLLLVFASVIPGAVLL	11	LPLLLVFASVI	30.3	2.75
sp|Q30KQ7	DB113_HUMAN	DEFB113	82	16	MKILCIFLTFVFTVSC	11	ILCIFLTFVFT	30.3	2.75
sp|P01133	EGF_HUMAN	EGF	1207	23	MLLTLIILLPVVSKFSFVSLSAP	10	LTLIILLPVV	30.3	3.03
sp|Q9Y2Y8	PRG3_HUMAN	PRG3	225	17	MQCLLLLPFLLLGTVSA	10	CLLLLPFLLL	30.3	3.03
sp|Q9UM22	EPDR1_HUMAN	EPDR1	224	37	MPGRAPLRTVPGALGAWLLGGLWAWTLCGLCSLGAVG	28	PLRTVPGALGAWLLGGLWAWTLCGLCSL	30.4	1.09
sp|O60242	AGRB3_HUMAN	ADGRB3	1522	25	MKAVRNLLIYIFSTYLLVMFGFNAA	19	VRNLLIYIFSTYLLVMFGF	30.4	1.6
sp|Q9Y5H4	PCDG1_HUMAN	PCDHGA1	931	28	MKIQKKLTGCSRLMLLCLSLELLLEAGA	18	LTGCSRLMLLCLSLELLL	30.4	1.69
sp|Q13683	ITA7_HUMAN	ITGA7	1181	33	MAGARSRDPWGASGICYLFGSLLVELLFSRAVA	17	ASGICYLFGSLLVELLF	30.4	1.79
sp|P02775	CXCL7_HUMAN	PPBP	128	34	MSLRLDTTPSCNSARPLHALQVLLLLSLLLTALA	16	PLHALQVLLLLSLLLT	30.4	1.9
sp|P28325	CYTD_HUMAN	CST5	142	25	MMWPMHTPLLLLTALMVAVAGSASA	16	MHTPLLLLTALMVAVA	30.4	1.9
sp|P60507	EFC1_HUMAN	ERVFC1	584	24	MARPSPLCLLLLLTLLTPIVPSNS	16	PSPLCLLLLLTLLTPI	30.4	1.9
sp|Q8WZ79	DNS2B_HUMAN	DNASE2B	361	27	MKQKMMARLLRTSFALLFLGLFGVLGA	16	LLRTSFALLFLGLFGV	30.4	1.9
sp|Q96S96	PEBP4_HUMAN	PEBP4	227	22	MGWTMRLVTAALLLGLMMVVTG	16	TMRLVTAALLLGLMMV	30.4	1.9
sp|P43630	KI3L2_HUMAN	KIR3DL2	455	25	MSLTVVSMACVGFFLLQGAWPLMGG	15	LTVVSMACVGFFLLQ	30.4	2.03
sp|P53634	CATC_HUMAN	CTSC	463	24	MGAGPSLLLAALLLLLSGDGAVRC	14	GPSLLLAALLLLLS	30.4	2.17
sp|Q6PEZ8	PONL1_HUMAN	PODNL1	512	26	MAESGLAMWPSLLLLLLLPGPPPVAG	14	GLAMWPSLLLLLLL	30.4	2.17
sp|Q9GZZ8	LACRT_HUMAN	LACRT	138	19	MKFTTLLFLAAVAGALVYA	14	FTTLLFLAAVAGAL	30.4	2.17
sp|P14207	FOLR2_HUMAN	FOLR2	255	21	MVWKWMPLLLLLVCVATMCSA	13	WMPLLLLLVCVAT	30.4	2.34
sp|P49755	TMEDA_HUMAN	TMED10	219	31	MSGLSGPPARRGPFPLALLLLFLLGPRLVLA	13	GPFPLALLLLFLL	30.4	2.34
sp|P51841	GUC2F_HUMAN	GUCY2F	1108	50	MFLGLGRFSRLVLWFAAFRKLLGHHGLASAKFLWCLCLLSVMSLPQQVWT	13	FLWCLCLLSVMSL	30.4	2.34
sp|P61769	B2MG_HUMAN	B2M	119	20	MSRSVALAVLALLSLSGLEA	13	SVALAVLALLSLS	30.4	2.34
sp|Q96NU0	CNT3B_HUMAN	CNTNAP3B	1288	25	MASVAWAVLKVLLLLPTQTWSPVGA	12	VAWAVLKVLLLL	30.4	2.53
sp|Q9BZ76	CNTP3_HUMAN	CNTNAP3	1288	25	MASVAWAVLKVLLLLPTQTWSPVGA	12	VAWAVLKVLLLL	30.4	2.53
sp|Q9BTN0	LRFN3_HUMAN	LRFN3	628	16	MAILPLLLCLLPLAPA	11	ILPLLLCLLPL	30.4	2.76
sp|P07359	GP1BA_HUMAN	GP1BA	652	16	MPLLLLLLLLPSPLHP	8	LLLLLLLL	30.4	3.8
sp|P13521	SCG2_HUMAN	SCG2	617	27	MAEAKTHWLGAALSLIPLIFLISGAEA	18	THWLGAALSLIPLIFLIS	30.5	1.69
sp|Q13740	CD166_HUMAN	ALCAM	583	27	MESKGASSCRLLFCLLISATVFRPGLG	17	ASSCRLLFCLLISATVF	30.5	1.79
sp|Q9Y6Q6	TNR11_HUMAN	TNFRSF11A	616	29	MAPRARRRRPLFALLLLCALLARLQVALQ	16	RPLFALLLLCALLARL	30.5	1.91
sp|Q16552	IL17_HUMAN	IL17A	155	23	MTPGKTSLVSLLLLLSLEAIVKA	15	TSLVSLLLLLSLEAI	30.5	2.03
sp|Q92583	CCL17_HUMAN	CCL17	94	23	MAPLKMLALVTLLLGASLQHIHA	15	LKMLALVTLLLGASL	30.5	2.03
sp|Q99835	SMO_HUMAN	SMO	787	31	MAAARPARGPELPLLGLLLLLLLGDPGRGAA	15	GPELPLLGLLLLLLL	30.5	2.03
sp|Q8ND94	LRN4L_HUMAN	LRRN4CL	238	22	MLGSPCLLWLLAVTFLVPRAQP	14	SPCLLWLLAVTFLV	30.5	2.18
sp|Q6UWR7	ENPP6_HUMAN	ENPP6	440	22	MAVKLGTLLLALALGLAQPASA	13	LGTLLLALALGLA	30.5	2.35
sp|Q96KX0	LYZL4_HUMAN	LYZL4	146	19	MKASVVLSLLGYLVVPSGA	13	ASVVLSLLGYLVV	30.5	2.35
sp|P08887	IL6RA_HUMAN	IL6R	468	19	MLAVGCALLAALLAAPGAA	12	AVGCALLAALLA	30.5	2.54
sp|P29017	CD1C_HUMAN	CD1C	333	19	MLFLQFLLLALLLPGGDNA	11	FLQFLLLALLL	30.5	2.77
sp|Q6UW49	SPESP_HUMAN	SPESP1	350	19	MKPLVLLVALLLWPSSVPA	11	PLVLLVALLLW	30.5	2.77
sp|Q9Y5E7	PCDB2_HUMAN	PCDHB2	798	30	MEAGEGKERVPKQRQVLIFFVLLGIAQASC	11	QVLIFFVLLGI	30.5	2.77
sp|O43866	CD5L_HUMAN	CD5L	347	19	MALLFSLILAICTRPGFLA	10	LLFSLILAIC	30.5	3.05
sp|P08519	APOA_HUMAN	LPA	2040	19	MEHKEVVLLLLLFLKSAAP	10	EVVLLLLLFL	30.5	3.05
sp|Q8NG35	D105A_HUMAN	DEFB105A	78	27	MALIRKTFYFLFAMFFILVQLPSGCQA	20	LIRKTFYFLFAMFFILVQLP	30.6	1.53
sp|P16035	TIMP2_HUMAN	TIMP2	220	26	MGAAARTLRLALGLLLLATLLRPADA	18	AARTLRLALGLLLLATLL	30.6	1.7
sp|Q7L0X0	TRIL_HUMAN	TRIL	811	25	MEAARALRLLLVVCGCLALPPLAEP	17	ARALRLLLVVCGCLALP	30.6	1.8
sp|Q9BRN9	TM2D3_HUMAN	TM2D3	247	37	MAGGVLPLRGLRALCRVLLFLSQFCILSGGEQSQALA	17	LRALCRVLLFLSQFCIL	30.6	1.8
sp|O75509	TNR21_HUMAN	TNFRSF21	655	41	MGTSPSSSTALASCSRIARRATATMIAGSLLLLGFLSTTTA	16	ATATMIAGSLLLLGFL	30.6	1.91
sp|P17813	EGLN_HUMAN	ENG	658	25	MDRGTLPLAVALLLASCSLSPTSLA	16	GTLPLAVALLLASCSL	30.6	1.91
sp|O60258	FGF17_HUMAN	FGF17	216	25	MGAARLLPNLTLCLQLLILCCQTQG	15	LLPNLTLCLQLLILC	30.6	2.04
sp|P29320	EPHA3_HUMAN	EPHA3	983	20	MDCQLSILLLLSCSVLDSFG	14	CQLSILLLLSCSVL	30.6	2.19
sp|Q86WI1	PKHL1_HUMAN	PKHD1L1	4243	20	MGHLWLLGIWGLCGLLLCAA	14	LWLLGIWGLCGLLL	30.6	2.19
sp|P60509	ERB1_HUMAN	ERVPABLB-1	514	59	MDPLHTIEKVPARRNIHDRGHQGHRMGDGTPGRPKISVQQMTRFSLIIFFLSAPFVVNA	13	FSLIIFFLSAPFV	30.6	2.35385
sp|Q9Y279	VSIG4_HUMAN	VSIG4	399	19	MGILLGLLLLGHLTVDTYG	13	ILLGLLLLGHLTV	30.6	2.35
sp|Q9Y2E5	MA2B2_HUMAN	MAN2B2	1009	23	MGQLCWLPLLAPLLLLRPPGVQS	13	LCWLPLLAPLLLL	30.6	2.35
sp|Q13308	PTK7_HUMAN	PTK7	1070	30	MGAARGSPARPRRLPLLSVLLLPLLGGTQT	12	LPLLSVLLLPLL	30.6	2.55
sp|Q13296	SG2A2_HUMAN	SCGB2A2	93	18	MKLLMVLMLAALSQHCYA	10	LLMVLMLAAL	30.6	3.06
sp|Q8IYJ0	PIANP_HUMAN	PIANP	282	31	MESRMWPALLLSHLLPLWPLLLLPLPPPAQG	20	PALLLSHLLPLWPLLLLPLP	30.7	1.53
sp|Q9NYQ7	CELR3_HUMAN	CELSR3	3312	32	MMARRPPWRGLGGRSTPILLLLLLSLFPLSQE	19	LGGRSTPILLLLLLSLFPL	30.7	1.62
sp|O95971	BY55_HUMAN	CD160	181	26	MLLEPGRGCCALAILLAIVDIQSGGC	16	GRGCCALAILLAIVDI	30.7	1.92
sp|Q15768	EFNB3_HUMAN	EFNB3	340	27	MGPPHSGPGGVRVGALLLLGVLGLVSG	16	GGVRVGALLLLGVLGL	30.7	1.92
sp|Q9BSG5	RTBDN_HUMAN	RTBDN	229	30	MDCRVHMRPIGLTWVLQLTLAWILLEACGG	16	IGLTWVLQLTLAWILL	30.7	1.92
sp|P01282	VIP_HUMAN	VIP	170	25	MDTRNKAQLLVLLTLLSVLFSQTSA	15	KAQLLVLLTLLSVLF	30.7	2.05
sp|Q3SXP7	SHSL1_HUMAN	SHISAL1	199	25	MTSCGQQSLNVLAVLFSLLFSAVLS	15	SLNVLAVLFSLLFSA	30.7	2.05
sp|Q8NBJ5	GT251_HUMAN	COLGALT1	622	36	MAAAPRAGRRRGQPLLALLLLLLAPLPPGAPPGADA	15	GQPLLALLLLLLAPL	30.7	2.05
sp|Q96QH8	LYZL5_HUMAN	SPACA5	159	21	MKAWGTVVVTLATLMVVTVDA	15	AWGTVVVTLATLMVV	30.7	2.05
sp|Q9ULI3	HEG1_HUMAN	HEG1	1381	28	MASPRASRWPPPLLLLLLPLLLLPPAAP	15	WPPPLLLLLLPLLLL	30.7	2.05
sp|Q8IW75	SPA12_HUMAN	SERPINA12	414	19	MNPTLGLAIFLAVLLTVKG	14	PTLGLAIFLAVLLT	30.7	2.19
sp|O75636	FCN3_HUMAN	FCN3	299	23	MDLLWILPSLWLLLLGGPACLKT	13	LLWILPSLWLLLL	30.7	2.36
[truncated: 1,126 more rows]
