# Supplementary material for: A delayed translocation into the endoplasmic reticulum controls the post-translational modifications of PD-L1
Source: Nat Commun. 2026 Apr 11;17:5059. doi: 10.1038/s41467-026-71760-x (PMC13243477; doi:10.1038/s41467-026-71760-x)
Supplement: Supplementary file 4 — Supplementary Data 2 [file 41467_2026_71760_MOESM4_ESM.xlsx]

## Sheet: DNA sequences
Supplementary Data S2. DNA sequences
Vector	ORF	ORF sequence
MDA1	SPn-PD-L1-HA	ATGAGGATATTTGCTGTCTTTATATTCATGACCTACTGGCATTTGCTGAACGCATTTACTGTCACGGTTCCCAAGGACCTATATGTGGTAGAGTATGGTAGCAATATGACAATTGAATGCAAATTCCCAGTAGAAAAACAATTAGACCTGGCTGCACTAATTGTCTATTGGGAAATGGAGGATAAGAACATTATTCAATTTGTGCATGGAGAGGAAGACCTGAAGGTTCAGCATAGTAGCTACAGACAGAGGGCCCGGCTGTTGAAGGACCAGCTCTCCCTGGGAAATGCTGCACTTCAGATCACAGATGTGAAATTGCAGGATGCAGGGGTGTACCGCTGCATGATCAGCTATGGTGGTGCCGACTACAAGCGAATTACTGTGAAAGTCAATGCCCCA…
MDA2	SPopt-PD-L1-HA	ATGAGGATATTTGCTGTCTTTATATTCATGTTGTTGTGGTTGTTGCTGAACGCATTTACTGTCACGGTTCCCAAGGACCTATATGTGGTAGAGTATGGTAGCAATATGACAATTGAATGCAAATTCCCAGTAGAAAAACAATTAGACCTGGCTGCACTAATTGTCTATTGGGAAATGGAGGATAAGAACATTATTCAATTTGTGCATGGAGAGGAAGACCTGAAGGTTCAGCATAGTAGCTACAGACAGAGGGCCCGGCTGTTGAAGGACCAGCTCTCCCTGGGAAATGCTGCACTTCAGATCACAGATGTGAAATTGCAGGATGCAGGGGTGTACCGCTGCATGATCAGCTATGGTGGTGCCGACTACAAGCGAATTACTGTGAAAGTCAATGCCCCA…
MDA3	SPn-SBP-EGFP-KDEL	ATGAGGATATTTGCTGTCTTTATATTCATGACCTACTGGCATTTGCTGAACGCAGACGAGAAGACCACTGGTTGGCGAGGTGGACACGTTGTTGAAGGACTGGCTGGGGAACTTGAACAACTTCGTGCACGACTGGAGCATCACCCACAAGGTCAACGTGAACCAggcggcggcggcggcggcGTGAGCAAGGGCGAGGAGCTGTTCACCGGGGTGGTGCCCATCCTGGTCGAGCTGGACGGCGACGTAAACGGCCACAAGTTCAGCGTGTCCGGCGAGGGCGAGGGCGATGCCACCTACGGCAAGCTGACCCTGAAGTTCATCTGCACCACCGGCAAGCTGCCCGTGCCCTGGCCCACCCTCGTGACCACCCTGACCTACGGCGTGCAGTGCTTCAGC…
MDA4	SPopt-SBP-EGFP-KDEL	ATGAGGATATTTGCTGTCTTTATATTCATGTTGTTGTGGTTGTTGCTGAACGCAGACGAGAAGACCACTGGTTGGCGAGGTGGACACGTTGTTGAAGGACTGGCTGGGGAACTTGAACAACTTCGTGCACGACTGGAGCATCACCCACAAGGTCAACGTGAACCAggcggcggcggcggcggcGTGAGCAAGGGCGAGGAGCTGTTCACCGGGGTGGTGCCCATCCTGGTCGAGCTGGACGGCGACGTAAACGGCCACAAGTTCAGCGTGTCCGGCGAGGGCGAGGGCGATGCCACCTACGGCAAGCTGACCCTGAAGTTCATCTGCACCACCGGCAAGCTGCCCGTGCCCTGGCCCACCCTCGTGACCACCCTGACCTACGGCGTGCAGTGCTTCAGC…
MDA5	SPn-EGFP	ATGAGGATATTTGCTGTCTTTATATTCATGACCTACTGGCATTTGCTGAACGCAggcggcggcggcggcggcGTGAGCAAGGGCGAGGAGCTGTTCACCGGGGTGGTGCCCATCCTGGTCGAGCTGGACGGCGACGTAAACGGCCACAAGTTCAGCGTGTCCGGCGAGGGCGAGGGCGATGCCACCTACGGCAAGCTGACCCTGAAGTTCATCTGCACCACCGGCAAGCTGCCCGTGCCCTGGCCCACCCTCGTGACCACCCTGACCTACGGCGTGCAGTGCTTCAGCCGCTACCCCGACCACATGAAGCAGCACGACTTCTTCAAGTCCGCCATGCCCGAAGGCTACGTCCAGGAGCGCACCATCTTCTTCAAGGACGACGGCAACTACAAGACCCGC…
MDA6	SPopt-EGFP	ATGAGGATATTTGCTGTCTTTATATTCATGTTGTTGTGGTTGTTGCTGAACGCAggcggcggcggcggcggcGTGAGCAAGGGCGAGGAGCTGTTCACCGGGGTGGTGCCCATCCTGGTCGAGCTGGACGGCGACGTAAACGGCCACAAGTTCAGCGTGTCCGGCGAGGGCGAGGGCGATGCCACCTACGGCAAGCTGACCCTGAAGTTCATCTGCACCACCGGCAAGCTGCCCGTGCCCTGGCCCACCCTCGTGACCACCCTGACCTACGGCGTGCAGTGCTTCAGCCGCTACCCCGACCACATGAAGCAGCACGACTTCTTCAAGTCCGCCATGCCCGAAGGCTACGTCCAGGAGCGCACCATCTTCTTCAAGGACGACGGCAACTACAAGACCCGC…
MDA7	SPn-2N-glyc-EGFP-KDEL	ATGAGGATATTTGCTGTCTTTATATTCATGACCTACTGGCATTTGCTGAACGCAAATGGTACCgacgagaagaccactggttggcgaggtggacacgttgttgaaggactggctggggaacttgaacaacttcgtgcacgactggagcatcacccacaaggtcaacgtgaaccaAATGGTACCggcggcggcggcggcggcGTGAGCAAGGGCGAGGAGCTGTTCACCGGGGTGGTGCCCATCCTGGTCGAGCTGGACGGCGACGTAAACGGCCACAAGTTCAGCGTGTCCGGCGAGGGCGAGGGCGATGCCACCTACGGCAAGCTGACCCTGAAGTTCATCTGCACCACCGGCAAGCTGCCCGTGCCCTGGCCCACCCTCGTGACCACCCTGACCTAC…
MDA8	SPopt-2N-glyc-EGFP-KDEL	ATGAGGATATTTGCTGTCTTTATATTCATGTTGTTGTGGTTGTTGCTGAACGCAAATGGTACCgacgagaagaccactggttggcgaggtggacacgttgttgaaggactggctggggaacttgaacaacttcgtgcacgactggagcatcacccacaaggtcaacgtgaaccaAATGGTACCggcggcggcggcggcggcGTGAGCAAGGGCGAGGAGCTGTTCACCGGGGTGGTGCCCATCCTGGTCGAGCTGGACGGCGACGTAAACGGCCACAAGTTCAGCGTGTCCGGCGAGGGCGAGGGCGATGCCACCTACGGCAAGCTGACCCTGAAGTTCATCTGCACCACCGGCAAGCTGCCCGTGCCCTGGCCCACCCTCGTGACCACCCTGACCTAC…
FP2072	Cytosolic Streptavidin	ATGGACCCTAGCAAAGACTCAAAAGCTCAGGTGTCCGCTGCCGAGGCTGGCATTACTGGAACATGGTACAATCAGCTCGGGAGCACCTTTATTGTGACTGCTGGAGCCGATGGAGCCCTCACCGGAACATACGAATCTGCTGTGGGAAACGCCGAATCACGGTACGTCCTCACTGGCCGATACGATAGTGCCCCTGCCACCGACGGATCTGGGACTGCCCTGGGATGGACTGTCGCTTGGAAAAACAACTACCGGAATGCTCATTCTGCCACAACATGGAGTGGACAGTACGTGGGAGGCGCTGAGGCTAGAATCAATACACAGTGGCTGCTCACATCTGGCACAACCGAGGCAAATGCTTGGAAATCCACCCTGGTGGGACATGACACATTCACCAAA…
FP4946	SPn-SBP-EGFP-PD-L1	ATGAGGATATTTGCTGTCTTTATATTCATGACCTACTGGCATTTGCTGAACGCAaagaattccGACGAGAAGACCACTGGTTGGCGAGGTGGACACGTTGTTGAAGGACTGGCTGGGGAACTTGAACAACTTCGTGCACGACTGGAGCATCACCCACAAGGTCAACGTGAACCAcctgcaggtGTGAGCAAGGGCGAGGAGCTGTTCACCGGGGTGGTGCCCATCCTGGTCGAGCTGGACGGCGACGTAAACGGCCACAAGTTCAGCGTGTCCGGCGAGGGCGAGGGCGATGCCACCTACGGCAAGCTGACCCTGAAGTTCATCTGCACCACCGGCAAGCTGCCCGTGCCCTGGCCCACCCTCGTGACCACCCTGACCTACGGCGTGCAGTGCTTCAGC…
FP4947	SPopt-SBP-EGFP-PD-L1	ATGAGGATATTTGCTGTCTTTATATTCATGTTGTTGTGGTTGTTGCTGAACGCAaagaattccGACGAGAAGACCACTGGTTGGCGAGGTGGACACGTTGTTGAAGGACTGGCTGGGGAACTTGAACAACTTCGTGCACGACTGGAGCATCACCCACAAGGTCAACGTGAACCAcctgcaggtGTGAGCAAGGGCGAGGAGCTGTTCACCGGGGTGGTGCCCATCCTGGTCGAGCTGGACGGCGACGTAAACGGCCACAAGTTCAGCGTGTCCGGCGAGGGCGAGGGCGATGCCACCTACGGCAAGCTGACCCTGAAGTTCATCTGCACCACCGGCAAGCTGCCCGTGCCCTGGCCCACCCTCGTGACCACCCTGACCTACGGCGTGCAGTGCTTCAGC…
FP4909	SP-STIM1-Strep-KDEL-IVS-IRES-SPn-SBP-EGFP-PD-L1	ATGGATGTATGCGTCCGTCTTGCCCTGTGGCTCCTCTGGGGACTCCTCCTGCACCAGGGCCAGAGCCTCAGCCATAGTCACAGTGAGAAGGCGACAGGAACCAGCTCGGGCGCCggtttaaacGACCCTAGCAAAGACTCAaaagCTCAGGTGTCCGCTGCCGAGGCTGGCATTACTGGAACATGGTACAATCAGCTCGGGAGCACCTTTATTGTGACTGCTGGAGCCGATGGAGCCCTCACCGGAACATACGAATCTGCTGTGGGAAACGCCGAATCACGGTACGTCCTCACTGGCCGATACGATAGTGCCCCTGCCACCGACGGATCTGGGACTGCCCTGGGATGGACTGTCGCTTGGAAAAACAACTACCGGAATGCTCATTCTGCCACAACATGG…
FP4910	SP-STIM1-Strep-KDEL-IVS-IRES-SPopt-SBP-EGFP-PD-L1	ATGGATGTATGCGTCCGTCTTGCCCTGTGGCTCCTCTGGGGACTCCTCCTGCACCAGGGCCAGAGCCTCAGCCATAGTCACAGTGAGAAGGCGACAGGAACCAGCTCGGGCGCCggtttaaacGACCCTAGCAAAGACTCAaaagCTCAGGTGTCCGCTGCCGAGGCTGGCATTACTGGAACATGGTACAATCAGCTCGGGAGCACCTTTATTGTGACTGCTGGAGCCGATGGAGCCCTCACCGGAACATACGAATCTGCTGTGGGAAACGCCGAATCACGGTACGTCCTCACTGGCCGATACGATAGTGCCCCTGCCACCGACGGATCTGGGACTGCCCTGGGATGGACTGTCGCTTGGAAAAACAACTACCGGAATGCTCATTCTGCCACAACATGG…
FP5436	SPn-PD-L1-HA	ATGAGGATATTTGCTGTCTTTATATTCATGACCTACTGGCATTTGCTGAACGCAaagaattccTTTACTGTCACGGTTCCCAAGGACCTATATGTGGTAGAGTATGGTAGCAATATGACAATTGAATGCAAATTCCCAGTAGAAAAACAATTAGACCTGGCTGCACTAATTGTCTATTGGGAAATGGAGGATAAGAACATTATTCAATTTGTGCATGGAGAGGAAGACCTGAAGGTTCAGCATAGTAGCTACAGACAGAGGGCCCGGCTGTTGAAGGACCAGCTCTCCCTGGGAAATGCTGCACTTCAGATCACAGATGTGAAATTGCAGGATGCAGGGGTGTACCGCTGCATGATCAGCTATGGTGGTGCCGACTACAAGCGAATTACTGTGAAAGTC…
FP5437	SPopt-PD-L1-HA	ATGAGGATATTTGCTGTCTTTATATTCATGTTGTTGTGGTTGTTGCTGAACGCAaagaattccTTTACTGTCACGGTTCCCAAGGACCTATATGTGGTAGAGTATGGTAGCAATATGACAATTGAATGCAAATTCCCAGTAGAAAAACAATTAGACCTGGCTGCACTAATTGTCTATTGGGAAATGGAGGATAAGAACATTATTCAATTTGTGCATGGAGAGGAAGACCTGAAGGTTCAGCATAGTAGCTACAGACAGAGGGCCCGGCTGTTGAAGGACCAGCTCTCCCTGGGAAATGCTGCACTTCAGATCACAGATGTGAAATTGCAGGATGCAGGGGTGTACCGCTGCATGATCAGCTATGGTGGTGCCGACTACAAGCGAATTACTGTGAAAGTC…
FP5438	SPnA18Y-PD-L1-HA	ATGAGGATATTTGCTGTCTTTATATTCATGACCTACTGGCATTTGCTGAACtacaagaattccTTTACTGTCACGGTTCCCAAGGACCTATATGTGGTAGAGTATGGTAGCAATATGACAATTGAATGCAAATTCCCAGTAGAAAAACAATTAGACCTGGCTGCACTAATTGTCTATTGGGAAATGGAGGATAAGAACATTATTCAATTTGTGCATGGAGAGGAAGACCTGAAGGTTCAGCATAGTAGCTACAGACAGAGGGCCCGGCTGTTGAAGGACCAGCTCTCCCTGGGAAATGCTGCACTTCAGATCACAGATGTGAAATTGCAGGATGCAGGGGTGTACCGCTGCATGATCAGCTATGGTGGTGCCGACTACAAGCGAATTACTGTGAAAGTC…
FP5439	SPoptA18Y-PD-L1-HA	ATGAGGATATTTGCTGTCTTTATATTCATGTTGTTGTGGTTGTTGCTGAACtacaagaattccTTTACTGTCACGGTTCCCAAGGACCTATATGTGGTAGAGTATGGTAGCAATATGACAATTGAATGCAAATTCCCAGTAGAAAAACAATTAGACCTGGCTGCACTAATTGTCTATTGGGAAATGGAGGATAAGAACATTATTCAATTTGTGCATGGAGAGGAAGACCTGAAGGTTCAGCATAGTAGCTACAGACAGAGGGCCCGGCTGTTGAAGGACCAGCTCTCCCTGGGAAATGCTGCACTTCAGATCACAGATGTGAAATTGCAGGATGCAGGGGTGTACCGCTGCATGATCAGCTATGGTGGTGCCGACTACAAGCGAATTACTGTGAAAGTC…
FP5053	SP-STIM1-Strep-KDEL-IVS-IRES-SPnA18Y-PD-L1-SBP-EGFP-PD-L1	ATGGATGTATGCGTCCGTCTTGCCCTGTGGCTCCTCTGGGGACTCCTCCTGCACCAGGGCCAGAGCCTCAGCCATAGTCACAGTGAGAAGGCGACAGGAACCAGCTCGGGCGCCggtttaaacGACCCTAGCAAAGACTCAaaagCTCAGGTGTCCGCTGCCGAGGCTGGCATTACTGGAACATGGTACAATCAGCTCGGGAGCACCTTTATTGTGACTGCTGGAGCCGATGGAGCCCTCACCGGAACATACGAATCTGCTGTGGGAAACGCCGAATCACGGTACGTCCTCACTGGCCGATACGATAGTGCCCCTGCCACCGACGGATCTGGGACTGCCCTGGGATGGACTGTCGCTTGGAAAAACAACTACCGGAATGCTCATTCTGCCACAACATGG…
FP5054	SP-STIM1-Strep-KDEL-IVS-IRES-SPnA18Y-PD-L1-SBP-EGFP-PD-L1	ATGGATGTATGCGTCCGTCTTGCCCTGTGGCTCCTCTGGGGACTCCTCCTGCACCAGGGCCAGAGCCTCAGCCATAGTCACAGTGAGAAGGCGACAGGAACCAGCTCGGGCGCCggtttaaacGACCCTAGCAAAGACTCAaaagCTCAGGTGTCCGCTGCCGAGGCTGGCATTACTGGAACATGGTACAATCAGCTCGGGAGCACCTTTATTGTGACTGCTGGAGCCGATGGAGCCCTCACCGGAACATACGAATCTGCTGTGGGAAACGCCGAATCACGGTACGTCCTCACTGGCCGATACGATAGTGCCCCTGCCACCGACGGATCTGGGACTGCCCTGGGATGGACTGTCGCTTGGAAAAACAACTACCGGAATGCTCATTCTGCCACAACATGG…
FP5950	SPn-PD-L1-HA	ATGAGGATATTTGCTGTCTTTATATTCATGACCTACTGGCATTTGCTGAACGCAttgTACTGGCATTTGCTGAACGCATTTACTGTCACGGTTCCCAAGGACCTATATGTGGTAGAGTATGGTAGCAATATGACAATTGAATGCAAATTCCCAGTAGAAAAACAATTAGACCTGGCTGCACTAATTGTCTATTGGGAAATGGAGGATAAGAACATTATTCAATTTGTGCATGGAGAGGAAGACCTGAAGGTTCAGCATAGTAGCTACAGACAGAGGGCCCGGCTGTTGAAGGACCAGCTCTCCCTGGGAAATGCTGCACTTCAGATCACAGATGTGAAATTGCAGGATGCAGGGGTGTACCGCTGCATGATCAGCTATGGTGGTGCCGACTACAAGCGA…
FP5951	SP-opt-PD-L1-HA	ATGAGGATATTTGCTGTCTTTATATTCATGTTGTTGTGGTTGTTGCTGAACGCAttgTACTGGCATTTGCTGAACGCATTTACTGTCACGGTTCCCAAGGACCTATATGTGGTAGAGTATGGTAGCAATATGACAATTGAATGCAAATTCCCAGTAGAAAAACAATTAGACCTGGCTGCACTAATTGTCTATTGGGAAATGGAGGATAAGAACATTATTCAATTTGTGCATGGAGAGGAAGACCTGAAGGTTCAGCATAGTAGCTACAGACAGAGGGCCCGGCTGTTGAAGGACCAGCTCTCCCTGGGAAATGCTGCACTTCAGATCACAGATGTGAAATTGCAGGATGCAGGGGTGTACCGCTGCATGATCAGCTATGGTGGTGCCGACTACAAGCGA…
FP5952	SP-1L-PD-L1-HA	ATGAGGATATTTGCTGTCTTTATATTCATGttgTACTGGCATTTGCTGAACGCAttgTACTGGCATTTGCTGAACGCATTTACTGTCACGGTTCCCAAGGACCTATATGTGGTAGAGTATGGTAGCAATATGACAATTGAATGCAAATTCCCAGTAGAAAAACAATTAGACCTGGCTGCACTAATTGTCTATTGGGAAATGGAGGATAAGAACATTATTCAATTTGTGCATGGAGAGGAAGACCTGAAGGTTCAGCATAGTAGCTACAGACAGAGGGCCCGGCTGTTGAAGGACCAGCTCTCCCTGGGAAATGCTGCACTTCAGATCACAGATGTGAAATTGCAGGATGCAGGGGTGTACCGCTGCATGATCAGCTATGGTGGTGCCGACTACAAGCGA…
FP5953	SP-2L-PD-L1-HA	ATGAGGATATTTGCTGTCTTTATATTCATGTTGTTGTGGCATTTGCTGAACGCAttgTACTGGCATTTGCTGAACGCATTTACTGTCACGGTTCCCAAGGACCTATATGTGGTAGAGTATGGTAGCAATATGACAATTGAATGCAAATTCCCAGTAGAAAAACAATTAGACCTGGCTGCACTAATTGTCTATTGGGAAATGGAGGATAAGAACATTATTCAATTTGTGCATGGAGAGGAAGACCTGAAGGTTCAGCATAGTAGCTACAGACAGAGGGCCCGGCTGTTGAAGGACCAGCTCTCCCTGGGAAATGCTGCACTTCAGATCACAGATGTGAAATTGCAGGATGCAGGGGTGTACCGCTGCATGATCAGCTATGGTGGTGCCGACTACAAGCGA…
FP5954	SPn-PD-L1-S195A-HA	ATGAGGATATTTGCTGTCTTTATATTCATGACCTACTGGCATTTGCTGAACGCATTTACTGTCACGGTTCCCAAGGACCTATATGTGGTAGAGTATGGTAGCAATATGACAATTGAATGCAAATTCCCAGTAGAAAAACAATTAGACCTGGCTGCACTAATTGTCTATTGGGAAATGGAGGATAAGAACATTATTCAATTTGTGCATGGAGAGGAAGACCTGAAGGTTCAGCATAGTAGCTACAGACAGAGGGCCCGGCTGTTGAAGGACCAGCTCTCCCTGGGAAATGCTGCACTTCAGATCACAGATGTGAAATTGCAGGATGCAGGGGTGTACCGCTGCATGATCAGCTATGGTGGTGCCGACTACAAGCGAATTACTGTGAAAGTCAATGCCCCA…
FP5955	SPn-PD-L1-S195E-HA	ATGAGGATATTTGCTGTCTTTATATTCATGACCTACTGGCATTTGCTGAACGCATTTACTGTCACGGTTCCCAAGGACCTATATGTGGTAGAGTATGGTAGCAATATGACAATTGAATGCAAATTCCCAGTAGAAAAACAATTAGACCTGGCTGCACTAATTGTCTATTGGGAAATGGAGGATAAGAACATTATTCAATTTGTGCATGGAGAGGAAGACCTGAAGGTTCAGCATAGTAGCTACAGACAGAGGGCCCGGCTGTTGAAGGACCAGCTCTCCCTGGGAAATGCTGCACTTCAGATCACAGATGTGAAATTGCAGGATGCAGGGGTGTACCGCTGCATGATCAGCTATGGTGGTGCCGACTACAAGCGAATTACTGTGAAAGTCAATGCCCCA…
FP5956	SPopt-PD-L1-S195A-HA	ATGAGGATATTTGCTGTCTTTATATTCATGTTGTTGTGGTTGTTGCTGAACGCATTTACTGTCACGGTTCCCAAGGACCTATATGTGGTAGAGTATGGTAGCAATATGACAATTGAATGCAAATTCCCAGTAGAAAAACAATTAGACCTGGCTGCACTAATTGTCTATTGGGAAATGGAGGATAAGAACATTATTCAATTTGTGCATGGAGAGGAAGACCTGAAGGTTCAGCATAGTAGCTACAGACAGAGGGCCCGGCTGTTGAAGGACCAGCTCTCCCTGGGAAATGCTGCACTTCAGATCACAGATGTGAAATTGCAGGATGCAGGGGTGTACCGCTGCATGATCAGCTATGGTGGTGCCGACTACAAGCGAATTACTGTGAAAGTCAATGCCCCA…
FP5957	SPopt-PD-L1-S195E-HA	ATGAGGATATTTGCTGTCTTTATATTCATGTTGTTGTGGTTGTTGCTGAACGCATTTACTGTCACGGTTCCCAAGGACCTATATGTGGTAGAGTATGGTAGCAATATGACAATTGAATGCAAATTCCCAGTAGAAAAACAATTAGACCTGGCTGCACTAATTGTCTATTGGGAAATGGAGGATAAGAACATTATTCAATTTGTGCATGGAGAGGAAGACCTGAAGGTTCAGCATAGTAGCTACAGACAGAGGGCCCGGCTGTTGAAGGACCAGCTCTCCCTGGGAAATGCTGCACTTCAGATCACAGATGTGAAATTGCAGGATGCAGGGGTGTACCGCTGCATGATCAGCTATGGTGGTGCCGACTACAAGCGAATTACTGTGAAAGTCAATGCCCCA…
FP5958	CD44-SBP-EGFP-PD-L1	ATGGACAAGTTTTGGTGGCACGCAGCCTGGGGACTCTGCCTCGTGCCGCTGAGCCTGGCGaagaattccGACGAGAAGACCACTGGTTGGCGAGGTGGACACGTTGTTGAAGGACTGGCTGGGGAACTTGAACAACTTCGTGCACGACTGGAGCATCACCCACAAGGTCAACGTGAACCAcctgcaggtGTGAGCAAGGGCGAGGAGCTGTTCACCGGGGTGGTGCCCATCCTGGTCGAGCTGGACGGCGACGTAAACGGCCACAAGTTCAGCGTGTCCGGCGAGGGCGAGGGCGATGCCACCTACGGCAAGCTGACCCTGAAGTTCATCTGCACCACCGGCAAGCTGCCCGTGCCCTGGCCCACCCTCGTGACCACCCTGACCTACGGCGTGCAGTGC…
FP5959	AGAL-SBP-EGFP-PD-L1	ATGCAGCTGAGGAACCCAGAACTACATCTGGGCTGCGCGCTTGCGCTTCGCTTCCTGGCCCTCGTTTCCTGGGACATCCCTGGGGCTAGAGCAaagaattccGACGAGAAGACCACTGGTTGGCGAGGTGGACACGTTGTTGAAGGACTGGCTGGGGAACTTGAACAACTTCGTGCACGACTGGAGCATCACCCACAAGGTCAACGTGAACCAcctgcaggtGTGAGCAAGGGCGAGGAGCTGTTCACCGGGGTGGTGCCCATCCTGGTCGAGCTGGACGGCGACGTAAACGGCCACAAGTTCAGCGTGTCCGGCGAGGGCGAGGGCGATGCCACCTACGGCAAGCTGACCCTGAAGTTCATCTGCACCACCGGCAAGCTGCCCGTGCCCTGGCCCACC…
FP5960	CD8a-SBP-EGFP-PD-L1	ATGCAGCTGAGGAACCCAGAACTACATCTGGGCTGCGCGCTTGCGCTTCGCTTCCTGGCCCTCGTTTCCTGGGACATCCCTGGGGCTAGAGCAaagaattccGACGAGAAGACCACTGGTTGGCGAGGTGGACACGTTGTTGAAGGACTGGCTGGGGAACTTGAACAACTTCGTGCACGACTGGAGCATCACCCACAAGGTCAACGTGAACCAcctgcaggtGTGAGCAAGGGCGAGGAGCTGTTCACCGGGGTGGTGCCCATCCTGGTCGAGCTGGACGGCGACGTAAACGGCCACAAGTTCAGCGTGTCCGGCGAGGGCGAGGGCGATGCCACCTACGGCAAGCTGACCCTGAAGTTCATCTGCACCACCGGCAAGCTGCCCGTGCCCTGGCCCACC…
FP5961	IL2-SBP-EGFP-PD-L1	ATGTACAGGATGCAACTCCTGTCTTGCATTGCACTAAGTCTTGCACTTGTCACAAACAGTaagaattccGACGAGAAGACCACTGGTTGGCGAGGTGGACACGTTGTTGAAGGACTGGCTGGGGAACTTGAACAACTTCGTGCACGACTGGAGCATCACCCACAAGGTCAACGTGAACCAcctgcaggtGTGAGCAAGGGCGAGGAGCTGTTCACCGGGGTGGTGCCCATCCTGGTCGAGCTGGACGGCGACGTAAACGGCCACAAGTTCAGCGTGTCCGGCGAGGGCGAGGGCGATGCCACCTACGGCAAGCTGACCCTGAAGTTCATCTGCACCACCGGCAAGCTGCCCGTGCCCTGGCCCACCCTCGTGACCACCCTGACCTACGGCGTGCAGTGC…
FP5963	TRH-SBP-EGFP-PD-L1	ATGCCCGGCCCTTGGTTGCTGCTCGCTCTGGCTTTGACCCTGAACCTGACCGGTGTCCCCGGCGGCCGTGCTaagaattccGACGAGAAGACCACTGGTTGGCGAGGTGGACACGTTGTTGAAGGACTGGCTGGGGAACTTGAACAACTTCGTGCACGACTGGAGCATCACCCACAAGGTCAACGTGAACCAcctgcaggtGTGAGCAAGGGCGAGGAGCTGTTCACCGGGGTGGTGCCCATCCTGGTCGAGCTGGACGGCGACGTAAACGGCCACAAGTTCAGCGTGTCCGGCGAGGGCGAGGGCGATGCCACCTACGGCAAGCTGACCCTGAAGTTCATCTGCACCACCGGCAAGCTGCCCGTGCCCTGGCCCACCCTCGTGACCACCCTGACCTAC…
FP5964	STATH-SBP-EGFP-PD-L1	ATGAAGTTCCTTGTCTTTGCCTTCATCTTGGCTCTCATGGTTTCCATGATTGGAGCTaagaattccGACGAGAAGACCACTGGTTGGCGAGGTGGACACGTTGTTGAAGGACTGGCTGGGGAACTTGAACAACTTCGTGCACGACTGGAGCATCACCCACAAGGTCAACGTGAACCAcctgcaggtGTGAGCAAGGGCGAGGAGCTGTTCACCGGGGTGGTGCCCATCCTGGTCGAGCTGGACGGCGACGTAAACGGCCACAAGTTCAGCGTGTCCGGCGAGGGCGAGGGCGATGCCACCTACGGCAAGCTGACCCTGAAGTTCATCTGCACCACCGGCAAGCTGCCCGTGCCCTGGCCCACCCTCGTGACCACCCTGACCTACGGCGTGCAGTGCTTC…
FP5965	PD1-L2-SBP-EGFP-PD-L1	ATGATCTTCCTCCTGCTAATGTTGAGCCTGGAATTGCAGCTTCACCAGATAGCAGCTaagaattccGACGAGAAGACCACTGGTTGGCGAGGTGGACACGTTGTTGAAGGACTGGCTGGGGAACTTGAACAACTTCGTGCACGACTGGAGCATCACCCACAAGGTCAACGTGAACCAcctgcaggtGTGAGCAAGGGCGAGGAGCTGTTCACCGGGGTGGTGCCCATCCTGGTCGAGCTGGACGGCGACGTAAACGGCCACAAGTTCAGCGTGTCCGGCGAGGGCGAGGGCGATGCCACCTACGGCAAGCTGACCCTGAAGTTCATCTGCACCACCGGCAAGCTGCCCGTGCCCTGGCCCACCCTCGTGACCACCCTGACCTACGGCGTGCAGTGCTTC…
