# Supplementary material for: A delayed translocation into the endoplasmic reticulum controls the post-translational modifications of PD-L1
Source: Nat Commun. 2026 Apr 11;17:5059. doi: 10.1038/s41467-026-71760-x (PMC13243477; doi:10.1038/s41467-026-71760-x)
Supplement: Supplementary file 5 — Supplementary Data 3 [file 41467_2026_71760_MOESM5_ESM.xls]

## Sheet: Experimental conditions
Supplementary Data S3. Experimental conditions
Figure	Plasmids	Ratio
Fig. 1C	FP4946 + FP2072;	1:1
	FP4947 + FP2072	1:1
Fig. 1D	FP4946 + FP2072	1:1
Fig. 1E	FP4947 + FP2072	1:1
Fig. 2A	GB138 wt cells	-
Fig. 2B	GB138 stably expressing MDA1 or MDA2	-
Fig. 2D	HeLa stably expressing FP5950 and FP5951	-
Fig. 2E	GB138 wt cells; GB138 stably expressing MDA1 or MDA2	- -
Fig. 2, J and K	V5-TurboID-NES + MDA3; V5-TurboID-NES + MDA4	1:1 1:1
Fig. 3, A and C	GB138 stably expressing MDA1 or MDA2	-
Fig. 3F	FP4946; FP4947	- -
Fig. 4, A, C and E	GB138 stably expressing MDA1 or MDA2	-
Fig. 4, G and H	GB138 wt cells; GB138 stably expressing MDA1 or MDA2	- -
Fig. 4I	GB138 stably expressing MDA1 or MDA2	- -
Fig. S2, B-D	HeLa stably expressing FP5950, FP5951, FP5952, FP5953	-
Fig. S3A	FP4946 + FP2072; FP4947 + FP2072	1:1 1:1
Fig. S3C	FP4946; FP4946 + FP2072	- 1:1
Fig. S3E	MDA3 + FP2072; MDA4 + FP2072	1:1 1:1
Fig. S4B	FP2072+FP4946 FP2072+FP5959 FP2072+FP5960 FP2072+FP5961 FP2072+FP5963 FP2072+FP5964 FP2072+FP5965	1:1
Fig. S5, A-C	HeLa stably expressing FP5950, FP5951, FP5954, FP5955, FP5956, FP5957	-
Fig. S6, A-C	HeLa stably expressing FP5950, FP5951, FP5954, FP5955, FP5956, FP5957	-
Fig. S7B	FP4946 + FP2072; FP4947 + FP2072	- -
Fig. S8C	MDA5; MDA6	- -
Fig. S9C	FP5436; FP5437	- -
Fig. S9D	FP5438; FP5439	- -
Fig. S9G	FP5053; FP5054	- -
Fig. S10, A and B	HeLa stably expressing FP5950, FP5951	-
Fig. S11A	FP4909; FP4910	- -
