# Supplementary material for: A delayed translocation into the endoplasmic reticulum controls the post-translational modifications of PD-L1
Source: Nat Commun. 2026 Apr 11;17:5059. doi: 10.1038/s41467-026-71760-x (PMC13243477; doi:10.1038/s41467-026-71760-x)
Supplement: Supplementary file 6 — Supplementary Data 4 [file 41467_2026_71760_MOESM6_ESM.xls]

## Sheet: Antibodies
Supplementary Data S4. Antibodies
ANTIBODIES	SUPPLIER	WORKING DILUTION	CATALOG NUMBER
HRP-IgG anti-mouse	ImmunoReagents	1:5000	GTxMu-003-DHRPX
HRP-IgG anti-rabbit	ImmunoReagents	1:5000	GTxRb-003-DHRPX
Texas-Red-conjugated anti-mouse	Jackson ImmunoResearch Laboratories	1:500	AB_2338756
Texas-Red-conjugated anti-rabbit	Jackson ImmunoResearch Laboratories	1:500	AB_2338022
FITC-conjugated goat anti-mouse	Jackson ImmunoResearch Laboratories	1:500	AB_2238589
FITC-conjugated goat anti-rabbit	Jackson ImmunoResearch Laboratories	1:500	AB_2337972
HA (mouse)	Sigma-Aldrich	1:3000	H9658
HA (rabbit)	Sigma-Aldrich	1:1000	H6908
CD274/PD-L1	Novus Biological	1:1000	NBP2-15791
EGFP	SantaCruz	1:1000	SC-9996
Calnexin	Sigma-Aldrich	Western Blot 1:10000	C4731
b-actin	OriGene	1:1000	TA310155
GM130	Cell Signaling	1:2000	12480
KDELr	Enzo	1:1000	10C3
Streptavidin-HRP	Pierce	1:10000	21130
aTubulin	Sigma-Aldrich	1:5000	T5168
Streptavidin	Sigma-Aldrich	1:1000	S6390
Calreticulin	Abcam	1:200	ab2907
HA (rat)	Roche	IF 1:400	11867423001
		WB 1:2000
Calnexin	Cell Signaling Technology	IF 1:400	2679
GFP	Roche	1:100	11814460001
Phospho-AMPK Substrate Motif [LXRXX(pS/pT)	Cell Signaling Technology	1:1000	5759
AMPKa	Cell Signaling Technology	1:1000	5831
AMPKa Thr172-p	Cell Signaling Technology	1:1000	2535
Vinculin	Sigma Aldrich	1:5000	V9264
RTN4	Proteintech	1:100	10950-1-AP
Giantin	Recombinant antibody facility of Institut Curie, Paris, France)	1:100	clone TA10
TANGO1	Sigma-Aldrich	1:500	HPA055922
ERGIC-53	Santa Cruz	1:50	sc-365158
Alexa Fluor 488 AffiniPure Donkey Anti-Mouse IgG (H+L)	Jackson ImmunoResearch	1:400	715-545-151
Cy3 AffiniPure Donkey Anti-Rabbit IgG (H+L)	Jackson ImmunoResearch	1:400	711-165-152
