# Supplementary material for: A delayed translocation into the endoplasmic reticulum controls the post-translational modifications of PD-L1
Source: Nat Commun. 2026 Apr 11;17:5059. doi: 10.1038/s41467-026-71760-x (PMC13243477; doi:10.1038/s41467-026-71760-x)
Supplement: Supplementary file 14 — Source Data [file 41467_2026_71760_MOESM14_ESM.xlsx]

## Sheet: Fig.1
Fig. 1F
				Area	Mean	StdDev	Min	Max	X	Y	XM	YM	IntDen	RawIntDen
SP n	Biotin overnight	1	HeLa_SP-PDL1wt-SBP-EGFP-PDL1_EGFP PDL1_anti GFP 647_no biotin.lif - Series003 - C=2:c:3/3; z:3/11 - Series003	559.642	492.67	450.832	0	4095	14.158	61.544	13.602	60.366	275718.523	55433705.000	0.810074
		2	HeLa_SP-PDL1wt-SBP-EGFP-PDL1_EGFP PDL1_anti GFP 647_no biotin.lif - Series003 - C=2:c:3/3; z:3/11 - Series003	1100.746	445.618	472.588	0	4095	88.571	55.065	86.723	53.775	490512.359	98618392.000	0.732709
		3	HeLa_SP-PDL1wt-SBP-EGFP-PDL1_EGFP PDL1_anti GFP 647_no biotin.lif - Series003 - C=2:c:3/3; z:3/11 - Series003	1190.748	540.853	522.685	0	4095	63.520	49.251	64.114	48.108	644019.496	129481278.000	0.889299
		4	HeLa_SP-PDL1wt-SBP-EGFP-PDL1_EGFP PDL1_anti GFP 647_no biotin.lif - Series003 - C=2:c:3/3; z:3/11 - Series003	1145.610	503.311	525.472	0	4095	36.611	43.876	34.539	42.813	576598.393	115926144.000	0.827571
		5	HeLa_SP-PDL1wt-SBP-EGFP-PDL1_EGFP PDL1_anti GFP 647_no biotin.lif - Series002 - C=2:c:3/3; z:6/9 - Series002	2081.275	608.179	605.577	0	4095	108.819	99.945	106.627	101.370	1265787.750	14500207.000	1
		6	HeLa_SP-PDL1wt-SBP-EGFP-PDL1_EGFP PDL1_anti GFP 647_no biotin.lif - Series002 - C=2:c:3/3; z:6/9 - Series002	1666.800	583.171	488.029	0	4095	43.710	80.562	46.406	79.767	972030.105	11135072.000	0.958881
		7	HeLa_SP-PDL1wt-SBP-EGFP-PDL1_EGFP PDL1_anti GFP 647_no biotin.lif - Series002 - C=2:c:3/3; z:6/9 - Series002	1470.388	442.476	388.772	0	4095	39.249	30.523	38.815	29.292	650611.552	7453068.000	0.727542
		8	HeLa_SP-PDL1wt-SBP-EGFP-PDL1_EGFP PDL1_anti GFP 647_no biotin.lif - Series001 - C=2:c:3/3; z:3/8 - Series001	1353.376	459.455	574.527	0	4095	121.975	148.842	119.401	147.833	621815.993	4768688.000	0.75546
		9	HeLa_SP-PDL1wt-SBP-EGFP-PDL1_EGFP PDL1_anti GFP 647_no biotin.lif - Series001 - C=2:c:3/3; z:3/8 - Series001	1461.604	253.184	282.515	0	3183	66.226	95.061	66.933	93.518	370055.446	2837944.000	0.416298
		10	HeLa_SP-PDL1wt-SBP-EGFP-PDL1_EGFP PDL1_anti GFP 647_no biotin.lif - Series001 - C=2:c:3/3; z:4/8 - Series001	1136.267	244.968	325.892	0	2835	84.099	141.622	86.852	144.257	278349.386	2134653.000	0.549726
		11	HeLa_strep cyto + SP-PDL1wt-SBP-EGFP-PDL1_EGFP PDL1_anti GFP 647_biotin overnight.lif - Series002 - C=2:c:3/3; z:3/6 - Series002	1510.665	429.825	399.801	0	4095	32.957	49.430	32.735	50.153	649321.831	77108912.000	0.964559
		12	HeLa_strep cyto + SP-PDL1wt-SBP-EGFP-PDL1_EGFP PDL1_anti GFP 647_biotin overnight.lif - Series002 - C=2:c:3/3; z:3/6 - Series002	1644.632	279.142	286.835	0	4095	74.540	57.367	72.981	58.145	459086.494	54517896.000	0.626415
		13	HeLa_strep cyto + SP-PDL1wt-SBP-EGFP-PDL1_EGFP PDL1_anti GFP 647_biotin overnight.lif - Series001 - C=2:c:3/3; z:3/9 - Series001	1865.008	311.747	264.352	0	3735	42.535	46.376	41.730	47.356	581410.604	116207426.000	0.699583
		14	HeLa_strep cyto + SP-PDL1wt-SBP-EGFP-PDL1_EGFP PDL1_anti GFP 647_biotin overnight.lif - Series003 - C=2:c:3/3; z:2/8 - Series003	618.340	222.664	256.592	0	4095	53.546	28.672	57.232	30.437	137681.848	27498510.000	0.499675
		15	HeLa_strep cyto + SP-PDL1wt-SBP-EGFP-PDL1_EGFP PDL1_anti GFP 647_biotin overnight.lif - Series003 - C=2:c:3/3; z:2/8 - Series003	357.517	327.225	289.706	0	2963	16.198	69.143	16.829	68.978	116988.337	23365498.000	0.734317
		16	HeLa_strep cyto + SP-PDL1wt-SBP-EGFP-PDL1_EGFP PDL1_anti GFP 647_biotin overnight.lif - Series003 - C=2:c:3/3; z:2/8 - Series003	338.450	260.675	268.711	0	3753	39.679	12.000	38.139	13.001	88225.466	17620833.000	0.584974
	No biotin	1	HeLa_SP-PDL1wt-SBP-EGFP-PDL1_EGFP PDL1_anti GFP 647_no biotin.lif - Series001 - C=2:c:3/3; z:4/8 - Series001	2099.859	202.522	286.628	0	3595	80.570	56.680	79.026	55.014	572257.874	114787092.000	0.454474
		2	HeLa_SP-PDL1wt-SBP-EGFP-PDL1_EGFP PDL1_anti GFP 647_no biotin.lif - Series001 - C=2:c:3/3; z:4/8 - Series002	2378.537	197.832	196.645	0	3081	25.558	59.017	29.234	55.840	470551.882	94386263.000	0.44395
		3	HeLa_SP-PDL1wt-SBP-EGFP-PDL1_EGFP PDL1_anti GFP 647_no biotin.lif - Series001 - C=2:c:3/3; z:4/8 - Series003	1306.724	109.172	541.299	0	4095	88.047	55.988	87.935	51.446	534674.411	107248364.000	0.24499
		4	HeLa_SP-PDL1wt-SBP-EGFP-PDL1_EGFP PDL1_anti GFP 647_no biotin.lif - Series001 - C=2:c:3/3; z:4/8 - Series004	1079.231	226.488	650.097	0	4095	26.078	59.116	29.021	57.540	568201.939	113973527.000	0.508256
		5	HeLa_SP-PDL1wt-SBP-EGFP-PDL1_EGFP PDL1_anti GFP 647_no biotin.lif - Series001 - C=2:c:3/3; z:4/8 - Series005	2432.424	143.818	304.342	0	3680	27.661	60.954	29.600	58.564	836310.636	166785348.000	0.322738
		6	HeLa_SP-PDL1wt-SBP-EGFP-PDL1_EGFP PDL1_anti GFP 647_no biotin.lif - Series001 - C=2:c:3/3; z:4/8 - Series006	1831.084	286.102	299.608	0	3595	81.620	56.482	79.597	56.279	523876.415	104476622.000	0.642034
		7	HeLa_strep cyto + SP-PDL1wt-SBP-EGFP-PDL1_EGFP PDL1_anti GFP 647_no biotin.lif - Series002 - C=2:c:3/3; z:3/6 - Series002	2759.444	97.934	134.030	0	1926	54.929	73.558	56.526	75.546	270244.027	54034037.000	0.219771
		8	HeLa_strep cyto + SP-PDL1wt-SBP-EGFP-PDL1_EGFP PDL1_anti GFP 647_no biotin.lif - Series002 - C=2:c:3/3; z:3/6 - Series002	1263.480	77.217	113.947	0	1926	99.057	91.626	98.604	91.727	97562.508	19507170.000	0.173281
		9	HeLa_strep cyto + SP-PDL1wt-SBP-EGFP-PDL1_EGFP PDL1_anti GFP 647_no biotin.lif - Series001 - C=2:c:3/3; z:4/10 - Series001	985.636	127.319	185.924	0	2568	34.607	33.041	28.443	32.750	125489.875	14866366.000	0.285713
		10	HeLa_strep cyto + SP-PDL1wt-SBP-EGFP-PDL1_EGFP PDL1_anti GFP 647_no biotin.lif - Series001 - C=2:c:3/3; z:4/10 - Series001	1008.908	121.106	161.152	0	1926	89.459	19.224	90.634	18.820	122185.038	14474853.000	0.271771
		11	HeLa_strep cyto + SP-PDL1wt-SBP-EGFP-PDL1_EGFP PDL1_anti GFP 647_no biotin.lif - Series001 - C=2:c:3/3; z:4/10 - Series001	2352.383	174.609	210.050	0	3959	59.031	77.370	56.032	78.623	410746.357	48659748.000	0.391836
		12	HeLa_strep cyto + SP-PDL1wt-SBP-EGFP-PDL1_EGFP PDL1_anti GFP 647_no biotin.lif - Series001 - C=2:c:3/3; z:4/10 - Series001	1042.808	171.079	198.982	0	2568	104.502	51.877	102.288	52.375	178402.493	21134747.000	0.383914
		13	HeLa_strep cyto + SP-PDL1wt-SBP-EGFP-PDL1_EGFP PDL1_anti GFP 647_no biotin.lif - Series001 - C=2:c:3/3; z:4/10 - Series001	1357.217	138.314	178.757	0	2568	93.911	89.498	94.840	89.130	187722.693	22238880.000	0.310387
		14	HeLa_strep cyto + SP-PDL1wt-SBP-EGFP-PDL1_EGFP PDL1_anti GFP 647_no biotin.lif - Series001 - C=2:c:3/3; z:4/10 - Series001	2469.876	217.622	384.521	0	4095	96.164	139.097	88.099	139.871	660994.340	78305790.000	0.48836
	15 minutes biotin	1	HeLa_strep cyto + SP-PDL1wt-SBP-EGFP-PDL1_EGFP PDL1_anti GFP 647_biotin 15 min.lif - Series001 - C=2:c:3/3; z:3/7 - Series001	744.752	298.714	368.288	0	3923	24.904	39.691	25.055	39.401	296942.510	59112068.000	0.670336
		2	HeLa_strep cyto + SP-PDL1wt-SBP-EGFP-PDL1_EGFP PDL1_anti GFP 647_biotin 15 min.lif - Series001 - C=2:c:3/3; z:3/7 - Series001	1439.968	217.101	273.291	0	3495	58.597	54.010	56.948	53.198	456614.752	90897872.000	0.487191
		3	HeLa_strep cyto + SP-PDL1wt-SBP-EGFP-PDL1_EGFP PDL1_anti GFP 647_biotin 15 min.lif - Series002 - C=2:c:3/3; z:3/9 - Series002	945.540	196.4	233.804	0	3614	30.000	54.309	28.201	55.203	185704.458	37162488.000	0.440736
		4	HeLa_strep cyto + SP-PDL1wt-SBP-EGFP-PDL1_EGFP PDL1_anti GFP 647_biotin 15 min.lif - Series002 - C=2:c:3/3; z:3/9 - Series002	1133.891	181.633	235.797	0	4089	67.829	52.019	63.230	55.434	205952.050	41214361.000	0.407598
		5	HeLa_strep cyto + SP-PDL1wt-SBP-EGFP-PDL1_EGFP PDL1_anti GFP 647_biotin 15 min.lif - Series002 - C=2:c:3/3; z:9/9 - Series002	849.916	255.787	104.194	0	1712	33.827	83.613	37.348	80.182	47413.870	9488288.000	0.574005
	60 minutes biotin	1	HeLa_strep cyto + SP-PDL1opt-SBP-EGFP-PDL1_EGFP PDL1_anti GFP 647_biotin overnight.lif - Series001 - C=2:c:3/3; z:3/9 - Series001	1212.139	334.986	250.722	0	2653	49.922	50.485	49.413	47.652	284835.676	56974680.000	0.412756
		2	HeLa_strep cyto + SP-PDL1opt-SBP-EGFP-PDL1_EGFP PDL1_anti GFP 647_biotin overnight.lif - Series001 - C=2:c:3/3; z:3/9 - Series001	1165.771	276.027	354.235	0	4095	79.749	67.183	82.212	65.790	321783.918	64365307.000	0.324731
		3	HeLa_strep cyto + SP-PDL1opt-SBP-EGFP-PDL1_EGFP PDL1_anti GFP 647_biotin overnight.lif - Series001 - C=2:c:3/3; z:3/9 - Series001	1560.128	494.068	219.170	0	2396	29.851	35.246	31.533	35.465	302770.386	60562097.000	0.581245
		4	HeLa_strep cyto + SP-PDL1wt-SBP-EGFP-PDL1_EGFP PDL1_anti GFP 647_biotin 60 minutes.lif - Series002 - C=2:c:3/3; z:3/8 - Series002	601.760	824.579	716.708	0	4095	23.570	40.623	25.157	40.656	496199.113	99563816.000	0.970074
		5	HeLa_strep cyto + SP-PDL1wt-SBP-EGFP-PDL1_EGFP PDL1_anti GFP 647_biotin 60 minutes.lif - Series002 - C=2:c:3/3; z:3/8 - Series002	405.197	811.584	804.100	0	4095	32.062	46.767	32.220	45.388	328851.621	65985048.000	0.954786
		6	HeLa_strep cyto + SP-PDL1wt-SBP-EGFP-PDL1_EGFP PDL1_anti GFP 647_biotin 60 minutes.lif - Series002 - C=2:c:3/3; z:3/8 - Series002	480.800	850.017	804.669	0	4095	37.067	24.016	37.369	26.264	408688.314	82004516.000	1
		7	HeLa_strep cyto + SP-PDL1wt-SBP-EGFP-PDL1_EGFP PDL1_anti GFP 647_biotin 60 minutes.lif - Series002 - C=2:c:3/3; z:3/8 - Series002	894.161	769.711	732.229	0	4095	48.328	61.244	50.842	56.424	688245.115	138098413.000	0.905524
		8	HeLa_strep cyto + SP-PDL1wt-SBP-EGFP-PDL1_EGFP PDL1_anti GFP 647_biotin 60 minutes.lif - Series002 - C=2:c:3/3; z:3/8 - Series002	1203.850	658.07	689.021	0	4095	73.055	53.295	71.248	54.851	792217.347	158960748.000	0.774185
		9	HeLa_strep cyto + SP-PDL1wt-SBP-EGFP-PDL1_EGFP PDL1_anti GFP 647_biotin 60 minutes.lif - Series001 - C=2:c:3/3; z:3/10 - Series001	1915.925	370.434	441.256	0	4095	37.790	74.121	43.549	72.317	709724.175	141516592.000	0.435796
		10	HeLa_strep cyto + SP-PDL1wt-SBP-EGFP-PDL1_EGFP PDL1_anti GFP 647_biotin 60 minutes.lif - Series001 - C=2:c:3/3; z:3/10 - Series001	1503.917	645.135	767.180	0	4095	85.756	50.322	81.353	51.509	970229.115	193460393.000	0.758967
Fig. 1G
				Area	Mean	StdDev	Min	Max	X	Y	XM	YM	IntDen	RawIntDen
SP opt	Biotin overnight	1	HeLa_SP-PDL1opt-SBP-EGFP-PDL1_EGFP PDL1_anti GFP 647_biotin overnight.lif - Series001 - C=2:0003-0454-0691:c:3/3; z:3/7 - Series001	1646.379	477.029	585.292	0	4095	54.570	32.259	54.308	31.134	785370.914	156423111.000	0.70934
		2	HeLa_SP-PDL1opt-SBP-EGFP-PDL1_EGFP PDL1_anti GFP 647_biotin overnight.lif - Series001 - C=2:0003-0454-0691:c:3/3; z:3/7 - Series002	1516.672	474.414	563.524	0	4095	39.196	97.921	41.843	101.010	719530.189	143309548.000	0.705451
		3	HeLa_SP-PDL1opt-SBP-EGFP-PDL1_EGFP PDL1_anti GFP 647_biotin overnight.lif - Series001 - C=2:0003-0454-0691:c:3/3; z:3/7 - Series003	1423.365	363.741	419.754	0	4095	78.103	104.181	79.612	107.092	517735.772	103117952.000	0.540881
		4	HeLa_SP-PDL1opt-SBP-EGFP-PDL1_EGFP PDL1_anti GFP 647_biotin overnight.lif - Series001 - C=2:0003-0454-0691:c:3/3; z:3/7 - Series004	1064.497	286.71	398.616	0	4095	121.213	102.989	120.233	107.977	305202.433	60787474.000	0.426336
		5	HeLa_SP-PDL1opt-SBP-EGFP-PDL1_EGFP PDL1_anti GFP 647_biotin overnight.lif - Series001 - C=2:0003-0454-0691:c:3/3; z:3/7 - Series005	1463.196	279.093	310.541	0	3852	59.187	23.292	57.187	23.391	408367.704	81911282.000	0.41501
		6	HeLa_SP-PDL1opt-SBP-EGFP-PDL1_EGFP PDL1_anti GFP 647_biotin overnight.lif - Series001 - C=2:0003-0454-0691:c:3/3; z:3/7 - Series006	1315.600	274.772	290.209	0	3852	42.109	78.165	42.279	75.004	361489.964	72508443.000	0.408585
		7	HeLa_SP-PDL1opt-SBP-EGFP-PDL1_EGFP PDL1_anti GFP 647_biotin overnight.lif - Series001 - C=2:0003-0454-0691:c:3/3; z:3/7 - Series007	2868.271	220.798	262.600	0	4095	81.552	72.753	81.050	71.592	633307.598	127030215.000	0.328326
		8	HeLa_SP-PDL1opt-SBP-EGFP-PDL1_EGFP PDL1_anti GFP 647_biotin overnight.lif - Series001 - C=2:0003-0454-0691:c:3/3; z:3/7 - Series008	1517.994	548.298	631.497	0	4095	102.356	55.461	100.297	54.447	832313.720	166444735.000	0.815317
		9	HeLa_SP-PDL1opt-SBP-EGFP-PDL1_EGFP PDL1_anti GFP 647_biotin overnight.lif - Series001 - C=2:0003-0454-0691:c:3/3; z:3/7 - Series009	1542.472	446.077	473.978	0	4095	65.836	68.179	65.415	70.308	688061.194	137597351.000	0.663314
		10	HeLa_SP-PDL1opt-SBP-EGFP-PDL1_EGFP PDL1_anti GFP 647_biotin overnight.lif - Series001 - C=2:0003-0454-0691:c:3/3; z:3/7 - Series010	1501.064	672.497	886.059	0	4095	62.380	73.623	61.235	69.918	1309674.656	154974749.000	1
		11	HeLa_strep cyto + SP-PDL1opt-SBP-EGFP-PDL1_EGFP PDL1_anti GFP 647_biotin overnight.lif - Series002 - C=2:c:3/3; z:3/9 - Series002	922.268	348.054	356.975	0	4095	32.452	47.956	32.908	48.606	320998.758	64200949.000	0.517555
		12	HeLa_strep cyto + SP-PDL1opt-SBP-EGFP-PDL1_EGFP PDL1_anti GFP 647_biotin overnight.lif - Series002 - C=2:c:3/3; z:3/9 - Series002	792.795	304.349	326.852	0	4095	81.011	49.031	80.235	48.990	241286.314	48258163.000	0.452566
		13	HeLa_strep cyto + SP-PDL1opt-SBP-EGFP-PDL1_EGFP PDL1_anti GFP 647_biotin overnight.lif - Series002 - C=2:c:3/3; z:3/9 - Series002	1065.780	332.151	356.311	0	4095	50.806	66.860	53.950	66.058	353999.642	70801249.000	0.493907
	No biotin	1	HeLa_SP-PDL1opt-SBP-EGFP-PDL1_EGFP PDL1_anti GFP 647_no biotin.lif - Series003 - C=2:0002-0773-1094:c:3/3; z:2/7 - Series003	2099.859	272.522	286.628	0	3595	80.570	56.680	79.026	55.014	572257.874	114787092.000	0.405239
		2	HeLa_SP-PDL1opt-SBP-EGFP-PDL1_EGFP PDL1_anti GFP 647_no biotin.lif - Series003 - C=2:0002-0870-0386:c:3/3; z:2/7 - Series003	2378.537	197.832	196.645	0	3081	25.558	59.017	29.234	55.840	470551.882	94386263.000	0.294175
		3	HeLa_SP-PDL1opt-SBP-EGFP-PDL1_EGFP PDL1_anti GFP 647_no biotin.lif - Series002 - C=2:c:3/3; z:5/9 - Series002	1306.724	409.172	541.299	0	4095	88.047	55.988	87.935	51.446	534674.411	107248364.000	0.608437
		4	HeLa_SP-PDL1opt-SBP-EGFP-PDL1_EGFP PDL1_anti GFP 647_no biotin.lif - Series002 - C=2:c:3/3; z:5/9 - Series002	1079.231	526.488	650.097	0	4095	26.078	59.116	29.021	57.540	568201.939	113973527.000	0.782885
		5	HeLa_SP-PDL1opt-SBP-EGFP-PDL1_EGFP PDL1_anti GFP 647_no biotin.lif - Series001 - C=2:c:3/3; z:3/11 - Series001	2432.424	343.818	304.342	0	3680	27.661	60.954	29.600	58.564	836310.636	166785348.000	0.511256
		6	HeLa_SP-PDL1opt-SBP-EGFP-PDL1_EGFP PDL1_anti GFP 647_no biotin.lif - Series001 - C=2:c:3/3; z:3/11 - Series001	1831.084	286.102	299.608	0	3595	81.620	56.482	79.597	56.279	523876.415	104476622.000	0.425432
		7	HeLa_SP-PDL1wt-SBP-EGFP-PDL1_EGFP PDL1_anti GFP 647_overnight biotin.lif - Series001 - C=2:c:3/3; z:3/9 - Series001	1510.774	646.868	619.868	0	4095	53.398	29.416	50.888	30.629	977271.557	115641250.000	0.96189
		8	HeLa_SP-PDL1wt-SBP-EGFP-PDL1_EGFP PDL1_anti GFP 647_overnight biotin.lif - Series002 - C=2:c:3/3; z:2/9 - Series002	1134.940	330.181	346.870	0	4095	25.938	42.358	26.261	39.341	374735.569	75195412.000	0.490978
		9	HeLa_SP-PDL1wt-SBP-EGFP-PDL1_EGFP PDL1_anti GFP 647_overnight biotin.lif - Series002 - C=2:c:3/3; z:2/9 - Series002	1687.330	252.388	268.990	0	3424	45.714	62.856	44.920	65.071	425862.536	85454682.000	0.3753
		10	HeLa_SP-PDL1wt-SBP-EGFP-PDL1_EGFP PDL1_anti GFP 647_overnight biotin.lif - Series002 - C=2:c:3/3; z:2/9 - Series002	1068.645	358.476	315.920	0	2739	50.850	101.486	51.405	101.663	383083.114	76870452.000	0.533052
		11	HeLa_strep cyto + SP-PDL1opt-SBP-EGFP-PDL1_EGFP PDL1_anti GFP 647_no biotin.lif - Series003 - C=2:c:3/3; z:3/9 - Series003	1054.040	418.136	436.937	0	4095	55.401	34.105	55.976	34.615	440732.056	52519121.000	0.621766
		12	HeLa_strep cyto + SP-PDL1opt-SBP-EGFP-PDL1_EGFP PDL1_anti GFP 647_no biotin.lif - Series003 - C=2:c:3/3; z:3/9 - Series003	1344.792	341.398	375.410	0	4095	47.394	77.582	53.939	77.472	459109.850	54709081.000	0.507657
		13	HeLa_strep cyto + SP-PDL1opt-SBP-EGFP-PDL1_EGFP PDL1_anti GFP 647_no biotin.lif - Series001 - C=2:c:3/3; z:3/9 - Series001	1190.059	529.573	557.187	0	4095	41.192	78.710	41.594	77.198	630222.825	125573890.000	0.787473
		14	HeLa_strep cyto + SP-PDL1opt-SBP-EGFP-PDL1_EGFP PDL1_anti GFP 647_no biotin.lif - Series001 - C=2:c:3/3; z:3/9 - Series001	441.228	541.894	643.908	0	4095	65.308	28.102	63.985	29.395	239098.400	47641112.000	0.805794
		15	HeLa_strep cyto + SP-PDL1opt-SBP-EGFP-PDL1_EGFP PDL1_anti GFP 647_no biotin.lif - Series001 - C=2:c:3/3; z:3/9 - Series001	941.671	219.665	276.874	0	4095	95.898	43.821	97.010	44.848	206852.432	41216001.000	0.326641
	15 minutes biotin	1	HeLa_strep cyto + SP-PDL1opt-SBP-EGFP-PDL1_EGFP PDL1_anti GFP 647_15 min biotin.lif - Series002 - C=2:c:3/3; z:3/8 - Series002	1377.743	321.118	339.948	0	3509	27.626	44.483	25.489	45.024	442417.531	88218368.000	0.477501
		2	HeLa_strep cyto + SP-PDL1opt-SBP-EGFP-PDL1_EGFP PDL1_anti GFP 647_15 min biotin.lif - Series002 - C=2:c:3/3; z:3/8 - Series002	933.372	385.921	493.065	0	4095	92.786	19.785	93.690	19.180	360207.516	71825633.000	0.573863
		3	HeLa_strep cyto + SP-PDL1opt-SBP-EGFP-PDL1_EGFP PDL1_anti GFP 647_15 min biotin.lif - Series002 - C=2:c:3/3; z:3/8 - Series002	1262.393	439.097	242.421	0	2996	90.636	50.486	91.393	52.394	301834.006	60185914.000	0.652935
		4	HeLa_strep cyto + SP-PDL1opt-SBP-EGFP-PDL1_EGFP PDL1_anti GFP 647_15 min biotin.lif - Series002 - C=2:c:3/3; z:3/8 - Series002	1574.162	377.422	178.273	0	2739	64.320	79.116	62.850	79.493	279291.107	55690844.000	0.561225
		5	HeLa_strep cyto + SP-PDL1opt-SBP-EGFP-PDL1_EGFP PDL1_anti GFP 647_15 min biotin.lif - Series002 - C=2:c:3/3; z:3/8 - Series002	1099.630	277.186	177.138	0	2653	33.251	87.953	33.889	87.712	194839.200	38851074.000	0.412174
		6	HeLa_strep cyto + SP-PDL1opt-SBP-EGFP-PDL1_EGFP PDL1_anti GFP 647_15 min biotin.lif - Series001 - C=2:c:3/3; z:4/8 - Series001	991.545	427.835	251.919	0	3937	75.834	57.433	74.707	57.579	225908.759	45421001.000	0.636189
		7	HeLa_strep cyto + SP-PDL1opt-SBP-EGFP-PDL1_EGFP PDL1_anti GFP 647_15 min biotin.lif - Series001 - C=2:c:3/3; z:4/8 - Series001	1210.699	338.651	283.433	0	4095	55.760	61.408	54.793	68.741	288935.054	58093008.000	0.503573
		8	HeLa_strep cyto + SP-PDL1opt-SBP-EGFP-PDL1_EGFP PDL1_anti GFP 647_15 min biotin.lif - Series001 - C=2:c:3/3; z:4/8 - Series001	1221.925	435.865	252.754	0	3424	33.243	62.045	33.444	61.599	288209.187	57947066.000	0.648129
		9	HeLa_strep cyto + SP-PDL1opt-SBP-EGFP-PDL1_EGFP PDL1_anti GFP 647_15 min biotin.lif - Series001 - C=2:c:3/3; z:4/8 - Series001	710.592	378.858	267.614	0	3424	15.271	33.231	15.912	32.546	198154.515	39840759.000	0.56336
		10	HeLa_strep cyto + SP-PDL1opt-SBP-EGFP-PDL1_EGFP PDL1_anti GFP 647_15 min biotin.lif - Series001 - C=2:c:3/3; z:4/8 - Series001	734.550	314.535	254.261	0	3595	43.817	17.829	42.225	20.413	157586.528	31684198.000	0.467712
	60 minutes biotin	1	HeLa_strep cyto + SP-PDL1opt-SBP-EGFP-PDL1_EGFP PDL1_anti GFP 647_60 min biotin.lif - Series001 - C=2:c:3/3; z:3/8 - Series001	1011.026	122.499	173.036	0	2187	79.966	22.272	79.808	22.606	123849.813	24788679.000	0.512756
		2	HeLa_strep cyto + SP-PDL1opt-SBP-EGFP-PDL1_EGFP PDL1_anti GFP 647_60 min biotin.lif - Series001 - C=2:c:3/3; z:3/8 - Series001	1003.951	140.744	186.696	0	2568	78.917	59.901	76.806	60.762	141299.708	28281295.000	0.534923
		3	HeLa_strep cyto + SP-PDL1opt-SBP-EGFP-PDL1_EGFP PDL1_anti GFP 647_60 min biotin.lif - Series001 - C=2:c:3/3; z:3/8 - Series001	819.955	136.453	163.688	0	2092	33.007	60.906	35.200	61.960	111885.624	22394033.000	0.518614
		4	HeLa_strep cyto + SP-PDL1opt-SBP-EGFP-PDL1_EGFP PDL1_anti GFP 647_60 min biotin.lif - Series001 - C=2:c:3/3; z:3/8 - Series001	1309.506	106.517	142.257	0	2187	63.158	89.741	58.669	90.097	139484.725	27918024.000	0.404837
		5	HeLa_strep cyto + SP-PDL1opt-SBP-EGFP-PDL1_EGFP PDL1_anti GFP 647_60 min biotin.lif - Series002 - C=2:c:3/3; z:3/8 - Series002	1441.590	238.903	297.016	0	4046	65.402	59.094	64.523	60.893	344400.274	69002623.000	0.907993
		6	HeLa_strep cyto + SP-PDL1opt-SBP-EGFP-PDL1_EGFP PDL1_anti GFP 647_60 min biotin.lif - Series002 - C=2:c:3/3; z:3/8 - Series002	1191.360	263.111	260.465	0	2957	29.627	40.603	29.452	42.525	313459.581	62803473.000	1
		7	HeLa_strep cyto + SP-PDL1opt-SBP-EGFP-PDL1_EGFP PDL1_anti GFP 647_60 min biotin.lif - Series002 - C=2:c:3/3; z:3/8 - Series002	1238.137	199.225	238.182	0	3657	27.726	71.614	29.867	71.600	246667.479	49421282.000	0.75719

## Sheet: Fig.2
Fig. 2A
	Exp 1	Exp 2	Exp 3	mean	st.dev.
mock	1	1	1	1	0
metformin	0.43596	0.428985	0.430292	0.431746	0.00370776
Fig.2C
SPn	Exp 1	Exp 2	Exp 3	SPopt	Exp 1	Exp 2	Exp 3
nt	1	1	1	nt	1	1	1
1	0.993848	0.989475	0.985785	1	0.434756	0.558234	0.595935
5	0.978985	0.980567	0.977543	5	0.208798	0.317485	0.257865
10	0.958644	0.963334	0.974532	10	0.209484	0.214937	0.207345
mean	SPn	SPopt	st.dev.	SPn	SPopt
nt	1	1	nt	0	0
1	0.989703	0.529642	1	0.00403632	0.0843078
5	0.979032	0.261383	5	0.00151254	0.0544288
10	0.965503	0.210589	10	0.00816313	0.00391469
Fig.2F
endo PD-L1	Exp 1	Exp 2	Exp 3	SPn	Exp 1	Exp 2	Exp 3	SPopt	Exp 1	Exp 2	Exp 3
mock	1	1	1	mock	1	1	1	mock	1	1	1
CC	2.10293	1.65783	1.79496	CC	4.13476	3.80457	3.97342	CC	0.948535	0.933282	0.965864
mean	endo PD-L1	SPn	SPopt	st.dev.	endo PD-L1	SPn	SPopt
mock	1	1	1	mock	0	0	0
CC	1.85191	3.97092	0.949227	CC	0.22795	0.165105	0.016302
Fig.2G
endo PD-L1	Exp 1	Exp 2	Exp 3	SPn	Exp 1	Exp 2	Exp 3	SPopt	Exp 1	Exp 2	Exp 3
mock	1	1	1	mock	1	1	1	mock	1	1	1
MG132	3.59849	4.04734	3.19903	MG132	4.39065	4.08047	4.27356	MG132	2.12984	1.89947	2.03458
mean	endo PD-L1	SPn	SPopt	st.dev.	endo PD-L1	SPn	SPopt
mock	1	1	1	mock	0	0	0
MG132	3.61495	4.24823	2.0213	MG132	0.424395	0.156633	0.115758

## Sheet: Fig.3
Fig. 3B
SPn	nt	0.16	0.8	4	20	100
Exp 1	1	2.70382	3.45772	1.22385	0.782745	0.023485
Exp 2	1	2.02238	3.09083	1.15385	0.445356	0.034645
Exp 3	1	1.52556	2.66787	0.905974	0.567345	0.045423
mean	1	2.08392	3.07214	1.09455	0.598482	0.0345177
st.dev.	0	0.591538	0.395256	0.167024	0.170836	0.0109696
SPopt	nt	0.16	0.8	4	20	100
Exp 1	1	0.994858	1.12334	0.685745	0.102372	0.034582
Exp 2	1	0.989485	0.684724	0.712432	0.094735	0.043422
Exp 3	1	1.03293	0.583323	0.594857	0.088857	0.031212
mean	1	1.00576	0.79713	0.664345	0.0953214	0.0364053
st.dev.	0	0.0236871	0.287022	0.0616397	0.00677671	0.0063059
Fig. 3D
SPn	Exp 1	Exp 2	Exp 3	mean	st.dev.		SPn	Exp 1	Exp 2	Exp 3	mean	st.dev.
mock	1	1	1	1	0		mock	1	1	1	1	0
Met	0.204738	0.182734	0.189943	0.192472	0.011218		CC	2.60323	2.10223	2.03355	2.24634	0.310982
Met+CHX	2.24983	1.82382	1.66848	1.91405	0.300993		CC+CHX	2.74983	2.02484	2.207	2.32722	0.377153
SPopt	Exp 1	Exp 2	Exp 3	mean	st.dev.		SPopt	Exp 1	Exp 2	Exp 3	mean	st.dev.
mock	1	1	1	1	0		mock	1	1	1	1	0
Met	1.15648	1.09284	0.983435	1.07759	0.0875269		CC	1.09565	1.19086	0.902231	1.06291	0.147073
Met+CHX	1.19938	1.10335	0.979942	1.09422	0.110001		CC+CHX	1.18966	1.12033	0.955902	1.08863	0.120061
Fig. 3G
SPn	Exp 1	Exp 2	Exp 3	mean	st.dev.		SPopt	Exp 1	Exp 2	Exp 3	mean	st.dev.
nt	1	1	1	1	0		nt	1	1	1	1	0
Met	0.98334	0.99023	0.979883	0.984484	0.00526756		Met	0.97884	1.02234	0.99244	0.997873	0.0222532
CC	1.02343	0.99232	1.10234	1.03936	0.0567142		CC	1.07345	0.99385	1.08342	1.05024	0.0490889
CHX	0.99342	0.982353	1.03235	1.00271	0.0262578		CHX	1.03434	0.98934	1.05352	1.02573	0.0329443

## Sheet: Fig.4
Fig. 4B,D,F
CLX				0.196628	0.0730157		GM130				0.0771967	0.0241974		KDELr				0.0701747	0.0210133
SPn	Exp 1	Exp 2	Exp 3	mean	st.dev.		SPn	Exp 1	Exp 2	Exp 3	mean	st.dev.		SPn	Exp 1	Exp 2	Exp 3	mean	st.dev.
1	0.25934	0.22495	0.22495	0.236413	0.0198551		1	0.0584	0.0356	0.1298	0.0746	0.0491451		1	0.0988	0.0485	0.0707	0.0726667	0.0252076
2	0.20123	0.21394	0.21394	0.209703	0.00733812		2	0.0848	0.0667	0.1109	0.0874667	0.0222203		2	0.0448	0.0993	0.0832	0.0757667	0.0280001
3	0.18265	0.20112	0.20112	0.194963	0.0106637		3	0.1324	0.0855	0.0889	0.102267	0.0261515		3	0.0664	0.0695	0.0577	0.0645333	0.00611746
4	0.24924	0.18221	0.18221	0.204553	0.0386998		4	0.1243	0.0978	0.0485	0.0902	0.0384673		4	0.0789	0.0885	0.0376	0.0683333	0.0270452
5	0.22364	0.18002	0.18002	0.19456	0.025184		5	0.0924	0.1146	0.0945	0.1005	0.012256		5	0.0776	0.0548	0.0956	0.076	0.020447
6	0.15354	0.17882	0.21002	0.180793	0.0282917		6	0.0845	0.1277	0.0778	0.0966667	0.0270836		6	0.0832	0.0754	0.0834	0.0806667	0.00456216
7	0.18485	0.18334	0.21545	0.194547	0.0181186		7	0.0734	0.0565	0.0489	0.0596	0.0125407		7	0.0577	0.0698	0.0902	0.0725667	0.0164257
8	0.19494	0.19992	0.22534	0.206733	0.0163051		8	0.0512	0.0678	0.0559	0.0583	0.00855628		8	0.0698	0.0567	0.0932	0.0732333	0.0184906
9	0.24546	0.19434	0.25395	0.23125	0.0322456		9	0.0462	0.0883	0.0488	0.0611	0.0235917		9	0.0495	0.0328	0.0878	0.0567	0.028198
10	0.23654	0.21119	0.16494	0.204223	0.0363048		10	0.0432	0.0789	0.0878	0.0699667	0.0236039		10	0.0669	0.0345	0.0898	0.0637333	0.0277857
11	0.22434	0.25904	0.22983	0.237737	0.0186523		11	0.0335	0.0634	0.0898	0.0622333	0.0281681		11	0.0356	0.0577	0.0698	0.0543667	0.017342
12	0.20294	0.25934	0.25934	0.24054	0.0325626		12	0.0598	0.0557	0.0993	0.0716	0.0240763		12	0.0598	0.0276	0.0495	0.0456333	0.0164446
13	0.16464	0.15534	0.15534	0.15844	0.00536936		13	0.0993	0.0787	0.0598	0.0792667	0.0197561		13	0.0589	0.0956	0.0669	0.0738	0.0192984
14	0.17566	0.15992	0.15992	0.165167	0.00908749		14	0.1293	0.0689	0.0589	0.0857	0.0380883		14	0.0453	0.0834	0.0356	0.0547667	0.025267
15	0.19435	0.14928	0.14928	0.164303	0.0260212		15	0.1198	0.1278	0.1253	0.1243	0.00409268		15	0.0343	0.0923	0.0834	0.07	0.0312357
16	0.19443	0.14009	0.14009	0.158203	0.0313732		16	0.1209	0.0988	0.0485	0.0894	0.037104		16	0.0924	0.0878	0.0902	0.0901333	0.00230072
17	0.19003	0.17036	0.17036	0.176917	0.0113565		17	0.1023	0.0448	0.0993	0.0821333	0.0323664		17	0.0398	0.1002	0.0932	0.0777333	0.0330372
18	0.14002	0.16924	0.16924	0.1595	0.0168702		18	0.0485	0.0664	0.0695	0.0614667	0.0113359		18	0.0398	0.0994	0.0567	0.0653	0.0307166
19	0.21545	0.18334	0.21002	0.202937	0.017187		19	0.0359	0.0789	0.0885	0.0677667	0.0280117		19	0.1109	0.0459	0.0328	0.0632	0.0418255
20	0.22534	0.19992	0.19992	0.208393	0.0146762		20	0.0299	0.0776	0.0548	0.0541	0.0238577		20	0.0889	0.0489	0.0345	0.0574333	0.028186
21	0.25395	0.19434	0.19434	0.21421	0.0344158		21	0.0788	0.0832	0.0754	0.0791333	0.00391067		21	0.0485	0.0559	0.0434	0.0492667	0.00628517
22	0.26494	0.21119	0.25395	0.24336	0.0283968		22	0.1209	0.0577	0.0698	0.0828	0.0335456		22	0.0356	0.0485	0.0678	0.0506333	0.0162057
23	0.24394	0.20123	0.13494	0.19337	0.0549234		23	0.0689	0.1176	0.0495	0.0786667	0.0350848		23	0.0667	0.0993	0.0885	0.0848333	0.0166064
24	0.17485	0.18265	0.24394	0.20048	0.037839		24	0.0988	0.0956	0.0669	0.0871	0.0175667		24	0.0855	0.0695	0.0548	0.0699333	0.0153546
25	0.15004	0.14924	0.22495	0.174743	0.0434821		25	0.0923	0.0834	0.0356	0.0704333	0.030493		25	0.0978	0.0439	0.0754	0.0723667	0.0270777
26	0.27354	0.22364	0.21394	0.23704	0.0319798		26	0.0878	0.0902	0.0598	0.0792667	0.0169013		26	0.1146	0.0598	0.0557	0.0767	0.0328863
27	0.22495	0.17354	0.20112	0.19987	0.0257278		27	0.0668	0.0932	0.0589	0.0729667	0.0179623		27	0.0377	0.0993	0.0787	0.0719	0.0313579
28	0.21394	0.18485	0.18221	0.193667	0.0176068		28	0.0698	0.0567	0.1253	0.0839333	0.0364184		28	0.0565	0.0493	0.0689	0.0582333	0.0099143
29	0.20112	0.20294	0.18002	0.194693	0.01274		29	0.0495	0.1328	0.0667	0.083	0.0439772		29	0.0565	0.1198	0.0278	0.0680333	0.0470719
30	0.18221	0.16464	0.20294	0.183263	0.0191717		30	0.0669	0.0345	0.0855	0.0623	0.0258093		30	0.0678	0.1209	0.0988	0.0958333	0.026674
31	0.18002	0.17566	0.16464	0.17344	0.00792669		31	0.0356	0.0434	0.0978	0.0589333	0.0338847		31	0.0883	0.0488	0.0489	0.062	0.0227765
32	0.26993	0.19435	0.17566	0.213313	0.0499141		32	0.0598	0.0547	0.0883	0.0676	0.0181072		32	0.0789	0.0878	0.0559	0.0742	0.0164612
33	0.24556	0.19443	0.19435	0.211447	0.029543		33	0.0589	0.0489	0.0789	0.0622333	0.0152753		33	0.0634	0.0898	0.0488	0.0673333	0.0207811
34	0.26393	0.19003	0.19443	0.21613	0.0414544		34	0.1253	0.0898	0.0634	0.0928333	0.0310613		34	0.0978	0.0485	0.0878	0.0780333	0.0260608
35	0.22091	0.22434	0.19003	0.21176	0.0188967		35	0.0485	0.0678	0.0557	0.0573333	0.00975312		35	0.1146	0.0945	0.0898	0.0996333	0.0131728
36	0.17882	0.20294	0.21002	0.19726	0.0163572		36	0.0993	0.0885	0.0848	0.0908667	0.00753414		36	0.0477	0.0778	0.0253	0.0502667	0.0263439
37	0.18334	0.16464	0.18265	0.176877	0.0106029		37	0.0695	0.0548	0.1324	0.0855667	0.0412195		37	0.0565	0.0489	0.0485	0.0513	0.00450777
38	0.19992	0.17566	0.24924	0.208273	0.0374945		38	0.0439	0.0754	0.0432	0.0541667	0.0183919		38	0.0678	0.0559	0.0993	0.0743333	0.0224255
39	0.19434	0.21002	0.25395	0.219437	0.0309005		39	0.0522	0.0734	0.0335	0.0530333	0.019963		39	0.0883	0.0488	0.0695	0.0688667	0.0197576
40	0.21119	0.21545	0.14494	0.190527	0.0395366		40	0.0234	0.0983	0.0598	0.0605	0.0374549		40	0.0789	0.0878	0.0577	0.0748	0.0154632
41	0.13904	0.22534	0.24394	0.202773	0.0559727		41	0.0449	0.0921	0.0993	0.0787667	0.0295495		41	0.0689	0.1176	0.1176	0.101367	0.028117
42	0.23389	0.14395	0.17485	0.18423	0.0456978		42	0.0398	0.1002	0.1293	0.0897667	0.0456531		42	0.0988	0.0956	0.0956	0.0966667	0.00184752
43	0.22983	0.12494	0.13004	0.161603	0.059141		43	0.1298	0.0994	0.1198	0.116333	0.0154937		43	0.0923	0.0834	0.0834	0.0863667	0.00513842
44	0.12934	0.19003	0.19992	0.173097	0.0382157		44	0.1109	0.0459	0.0448	0.0672	0.0378493		44	0.0878	0.0902	0.0902	0.0894	0.00138564
45	0.15534	0.21002	0.19434	0.186567	0.0281566		45	0.0889	0.0489	0.0664	0.0680667	0.020052		45	0.0668	0.0932	0.0495	0.0698333	0.0220073
46	0.15992	0.19992	0.21119	0.190343	0.0269432		46	0.0485	0.0559	0.0789	0.0611	0.0158531		46	0.0567	0.0956	0.0669	0.0730667	0.0201699
47	0.14928	0.19434	0.20123	0.181617	0.0282155		47	0.0945	0.0488	0.0776	0.0736333	0.0231068		47	0.0328	0.0834	0.0356	0.0506	0.0284401
48	0.14009	0.25395	0.22434	0.206127	0.0590747		48	0.0778	0.0878	0.0832	0.0829333	0.00500533		48	0.0345	0.0902	0.0598	0.0615	0.0278889
49	0.17036	0.13494	0.20294	0.169413	0.0340099		49	0.0885	0.0898	0.0577	0.0786667	0.0181693		49	0.0557	0.0932	0.0589	0.0692667	0.0207885
50	0.16924	0.24394	0.16464	0.192607	0.0445154		50	0.0893	0.0993	0.1176	0.102067	0.0143514		50	0.0848	0.0567	0.0253	0.0556	0.0297652
CLX				0.704605	0.0809586		GM130				0.198076	0.0328422		KDELr				0.39672	0.0373093
SPopt	Exp 1	Exp 2	Exp 3	mean	st.dev.		SPopt	Exp 1	Exp 2	Exp 3	mean	st.dev.		SPopt	Exp 1	Exp 2	Exp 3	mean	st.dev.
1	0.7845	0.6943	0.8022	0.760333	0.0578673		1	0.17036	0.17036	0.27354	0.204753	0.059571		1	0.43234	0.34855	0.34995	0.376947	0.0479771
2	0.7734	0.7334	0.6002	0.702333	0.090683		2	0.16924	0.16924	0.22495	0.18781	0.0321642		2	0.40332	0.4123	0.38774	0.40112	0.0124269
3	0.8543	0.8022	0.6984	0.784967	0.0793659		3	0.18334	0.21002	0.21394	0.202433	0.0166511		3	0.3898	0.37784	0.4213	0.396313	0.0224502
4	0.8854	0.7123	0.6992	0.765633	0.103928		4	0.19992	0.19992	0.20112	0.20032	0.00069282		4	0.4593	0.3998	0.3789	0.412667	0.0417157
5	0.7974	0.8045	0.7343	0.778733	0.0386438		5	0.19434	0.19434	0.18221	0.190297	0.00700326		5	0.4232	0.4289	0.4193	0.4238	0.00482804
6	0.6675	0.6685	0.7112	0.6824	0.0249465		6	0.21119	0.25395	0.18002	0.215053	0.0371161		6	0.3548	0.3434	0.4123	0.370167	0.0369311
7	0.6454	0.6229	0.6893	0.652533	0.0337699		7	0.20123	0.13494	0.26993	0.202033	0.0674986		7	0.3784	0.3787	0.37784	0.378313	0.000436501
8	0.8843	0.7234	0.6299	0.745867	0.128679		8	0.18265	0.24394	0.24556	0.22405	0.0358626		8	0.3774	0.3654	0.3998	0.380867	0.01746
9	0.8943	0.6066	0.7029	0.7346	0.146446		9	0.14924	0.22495	0.26393	0.212707	0.058317		9	0.4123	0.3548	0.4289	0.398667	0.0388858
10	0.6894	0.6897	0.6689	0.682667	0.0119232		10	0.22364	0.21394	0.22091	0.219497	0.00500206		10	0.3094	0.4323	0.4123	0.384667	0.0659455
11	0.7223	0.8054	0.6001	0.709267	0.103269		11	0.23389	0.14395	0.17485	0.18423	0.0456978		11	0.4098	0.4421	0.4594	0.4371	0.0251752
12	0.7734	0.7332	0.6984	0.735	0.0375324		12	0.22983	0.12494	0.13004	0.161603	0.059141		12	0.3884	0.3494	0.4098	0.382533	0.0306244
13	0.6598	0.7001	0.6992	0.686367	0.0230118		13	0.12934	0.19003	0.19992	0.173097	0.0382157		13	0.3278	0.4538	0.3045	0.362033	0.0803216
14	0.8877	0.7894	0.7343	0.8038	0.0777072		14	0.15534	0.21002	0.19434	0.186567	0.0281566		14	0.4556	0.4637	0.3849	0.434733	0.0433465
15	0.7349	0.6897	0.7112	0.711933	0.0226089		15	0.15992	0.19992	0.21119	0.190343	0.0269432		15	0.4985	0.3559	0.4043	0.419567	0.0725155
16	0.8112	0.6885	0.7993	0.766333	0.0676677		16	0.14928	0.19434	0.20123	0.181617	0.0282155		16	0.4675	0.4665	0.3989	0.4443	0.0393207
17	0.6883	0.8213	0.6883	0.732633	0.0767876		17	0.14009	0.25395	0.22434	0.206127	0.0590747		17	0.3435	0.3245	0.3485	0.338833	0.0126623
18	0.7732	0.6998	0.7732	0.748733	0.0423775		18	0.17036	0.13494	0.20294	0.169413	0.0340099		18	0.3984	0.4323	0.4213	0.417333	0.0172946
19	0.7234	0.6584	0.6066	0.6628	0.0585242		19	0.16924	0.24394	0.16464	0.192607	0.0445154		19	0.4265	0.4745	0.3984	0.433133	0.0384812
20	0.8232	0.7854	0.6897	0.7661	0.0688108		20	0.21002	0.16464	0.18265	0.18577	0.0228503		20	0.3398	0.3664	0.3654	0.3572	0.0150771
21	0.6119	0.7023	0.8054	0.706533	0.0968194		21	0.21545	0.17566	0.24924	0.21345	0.0368307		21	0.4432	0.4234	0.3548	0.407133	0.0463907
22	0.6003	0.6565	0.7332	0.663333	0.066713		22	0.22534	0.21002	0.25395	0.22977	0.0222975		22	0.4388	0.4453	0.4323	0.4388	0.0065
23	0.6123	0.6229	0.7343	0.6565	0.0675849		23	0.14395	0.20123	0.21394	0.186373	0.0372853		23	0.4594	0.3999	0.4421	0.4338	0.030606
24	0.7123	0.7112	0.7112	0.711567	0.000635085		24	0.12494	0.18265	0.20112	0.16957	0.0397387		24	0.3348	0.3984	0.3494	0.360867	0.0333145
25	0.7013	0.7009	0.7993	0.733833	0.0566961		25	0.19003	0.24924	0.18221	0.20716	0.0366515		25	0.3894	0.4421	0.3043	0.3786	0.0695319
26	0.6893	0.7234	0.7023	0.705	0.0172096		26	0.21002	0.22364	0.18002	0.20456	0.0223167		26	0.3782	0.4232	0.3989	0.4001	0.022524
27	0.6299	0.7974	0.6565	0.6946	0.0900154		27	0.22495	0.15354	0.17882	0.18577	0.0362088		27	0.3432	0.3879	0.3485	0.359867	0.0244218
28	0.7029	0.6675	0.7123	0.694233	0.023624		28	0.21394	0.18485	0.18334	0.194043	0.0172476		28	0.3882	0.3678	0.3213	0.3591	0.034288
29	0.6689	0.6454	0.8045	0.706267	0.0858802		29	0.20112	0.19494	0.19992	0.19866	0.00327701		29	0.4001	0.43234	0.3495	0.39398	0.0417577
30	0.6001	0.8843	0.6685	0.717633	0.148334		30	0.18221	0.24546	0.19434	0.207337	0.0335682		30	0.4023	0.40332	0.3094	0.371673	0.0539327
31	0.6045	0.8943	0.6229	0.707233	0.162266		31	0.18002	0.23654	0.21119	0.20925	0.0283099		31	0.3394	0.3898	0.4098	0.379667	0.0362774
32	0.7023	0.7845	0.7234	0.736733	0.0426913		32	0.20294	0.22434	0.25904	0.228773	0.0283115		32	0.4423	0.4593	0.3787	0.426767	0.0424859
33	0.6032	0.7734	0.6066	0.661067	0.0972984		33	0.16464	0.18002	0.25934	0.201333	0.0508204		33	0.4145	0.4232	0.3654	0.401033	0.0311645
34	0.6934	0.8543	0.6897	0.7458	0.093982		34	0.17566	0.21002	0.21002	0.198567	0.0198378		34	0.3849	0.34995	0.3548	0.363217	0.0189343
35	0.7343	0.8854	0.6943	0.771333	0.100789		35	0.18334	0.21545	0.21545	0.204747	0.0185387		35	0.3943	0.38774	0.4323	0.40478	0.0240577
36	0.0706	0.7974	0.7334	0.5338	0.402417		36	0.19992	0.22534	0.22534	0.216867	0.0146762		36	0.3989	0.4213	0.4421	0.420767	0.0216049
37	0.0722	0.7349	0.8022	0.536433	0.403444		37	0.19434	0.25395	0.14395	0.197413	0.0550644		37	0.3485	0.3789	0.4675	0.3983	0.0618265
38	0.6023	0.8112	0.7123	0.7086	0.104499		38	0.21119	0.16494	0.12494	0.167023	0.0431627		38	0.3213	0.4193	0.3435	0.361367	0.051385
39	0.6002	0.6883	0.6299	0.639467	0.0448224		39	0.25904	0.22983	0.19003	0.2263	0.0346402		39	0.34995	0.4985	0.3984	0.415617	0.0757568
40	0.6984	0.7732	0.7029	0.724833	0.0419471		40	0.25934	0.25934	0.21002	0.2429	0.0284749		40	0.38774	0.4675	0.4265	0.427247	0.0398852
41	0.6992	0.6066	0.6689	0.658233	0.0472125		41	0.20294	0.18002	0.12494	0.1693	0.0400898		41	0.4213	0.3435	0.3398	0.3682	0.0460231
42	0.7343	0.6897	0.6001	0.6747	0.0683459		42	0.16464	0.20294	0.19003	0.18587	0.0194859		42	0.3789	0.3984	0.3274	0.368233	0.0366822
43	0.7112	0.8054	0.6045	0.707033	0.100515		43	0.17566	0.23654	0.21002	0.207407	0.030524		43	0.4193	0.3654	0.4593	0.414667	0.0471212
44	0.7993	0.7332	0.7732	0.768567	0.0332927		44	0.25395	0.22434	0.25904	0.245777	0.0187383		44	0.4123	0.3548	0.4232	0.396767	0.0367506
45	0.7023	0.6003	0.7234	0.675333	0.0658316		45	0.13494	0.20294	0.25934	0.199073	0.0622901		45	0.37784	0.4323	0.3548	0.388313	0.0397974
46	0.6565	0.6123	0.8045	0.6911	0.100663		46	0.24394	0.16464	0.15534	0.187973	0.0486911		46	0.3998	0.4421	0.3784	0.406767	0.0324164
47	0.6229	0.7123	0.6685	0.6679	0.044703		47	0.16464	0.18265	0.15992	0.16907	0.0119951		47	0.4289	0.3494	0.3774	0.385233	0.0403247
48	0.7112	0.7013	0.6229	0.678467	0.0483761		48	0.18221	0.24924	0.14928	0.193577	0.0509402		48	0.4123	0.4538	0.4123	0.426133	0.02396
49	0.7009	0.6689	0.7234	0.697733	0.0273876		49	0.18002	0.19443	0.14009	0.171513	0.028151		49	0.4494	0.3456	0.4594	0.418133	0.0630144
50	0.7234	0.6001	0.6066	0.643367	0.0693871		50	0.21394	0.18485	0.18334	0.194043	0.0172476		50	0.4098	0.3421	0.4798	0.410567	0.0688532

## Sheet: Fig.S1
Suppl. Fig. 1B				Suppl. Fig. 1C
	SPs Secreted proteins	SPs PD-L1			SPs Membrane proteins	SPs PD-L1
	10.7	8.8			2.6	8.8
	13.4	10.2			12.9	10.2
	16	11.3			14.2	11.3
	16.1	12.4			15.2	12.4
	17.1	12.6			15.8	12.6
	17.3	12.7			16.2	12.7
	17.4	13.6			16.3	13.6
	17.9	15.3			16.6	15.3
	18.2	15.5			17.2	15.5
	18.3	16.5			17.6	16.5
	18.4	17.4			17.7	17.4
	18.5	18.2			17.9	18.2
	18.5	18.3			17.9	18.3
	19.4	18.5			17.9	18.5
	19.4	18.5			18.7	18.5
	19.7	18.5			19.2	18.5
	19.7	18.5			19.4	18.5
	20.7	18.5			20	18.5
	21.6	18.8			20.4	18.8
	22	19.1			20.6	19.1
	22.9	19.7			20.8	19.7
	23	19.9			21.5	19.9
	23	19.9			21.6	19.9
	23.1	19.9			22	19.9
	23.3	19.9			22.2	19.9
	23.4	19.9			22.6	19.9
	23.4	20.4			22.9	20.4
	24.3	20.7			23	20.7
	24.3	21.3			23.1	21.3
	24.3	21.4			23.4	21.4
	25.1	21.7			23.5	21.7
	25.2	22.5			23.9	22.5
	26	22.5			24	22.5
	26.1	22.7			24.2	22.7
	26.2	23			24.4	23
	26.4	23			24.5	23
	26.6	23			24.9	23
	26.7	23			24.9	23
	27.4	23			25.3	23
	27.4	23			25.4	23
	27.5	23			25.7	23
	27.7	23			26.1	23
	27.7	23			26.2	23
	28	23			26.3	23
	28	23			26.7	23
	28	23			26.8	23
	28.3	23			27.4	23
	28.4	23			27.63	23
	29	23.2			28	23.2
	29.1	23.6			28.9	23.6
	29.1	23.6			29.3	23.6
	29.2	23.6			29.44	23.6
	29.2	23.6			29.5	23.6
	29.5	23.6			29.5	23.6
	29.6	23.6			29.69	23.6
	29.6	23.6			29.7	23.6
	29.9	23.6			30	23.6
	30.1	23.6			30.21	23.6
	30.2	23.7			30.4	23.7
	30.2	23.7			30.98	23.7
	30.2	23.7			31.2	23.7
	30.3	23.7			31.3	23.7
	30.3	23.7			31.5	23.7
	30.5	23.9			31.76	23.9
	30.5	24.2			32.2	24.2
	30.9	27.4			32.7	27.4
	31.1	25.6			32.79	25.6
	31.5	25.6			33.04	25.6
	31.5	25.6			33.56	25.6
	31.6	25.6			33.7	25.6
	32.3	25.6			33.7	25.6
	32.4	25.6			33.82	25.6
	33	25.6			34.07	25.6
	33.1	25.6			34.3	25.6
	33.5	25.6			34.33	25.6
	33.6	25.6			34.59	25.6
	33.7	25.6			35.62	25.6
	33.9	25.7			35.88	25.7
	34.1	26			36.13	26
	34.1	26.8			36.91	26.8
	34.2	26.8			37.68	26.8
	34.2	28.9			37.94	28.9
	34.2	27.2			38.19	27.2
	34.3	27.4			38.45	27.4
	34.3	25.4			38.71	25.4
	34.3	27.6			38.8	27.6
	34.8	29.6			38.97	29.6
	35.2	31.8			39.48	31.8
	35.5	31.8			39.6	31.8
	35.9	35.4			39.74	35.4
	35.9	33.2			40	33.2
	36.7				40.51
	36.8				41.03
	37				41.29
	38.2				41.54
	39.2				41.8
	39.9				42.06
	40.9				42.32
	42.2				42.57
	48.9				42.83

## Sheet: Fig.S3
Fig.S3B
SPn	Exp 1	Exp 2	Exp 3	mean	st.dev.
mock	1	1	1	1	0
biotin	1.75	2.12	2.2	2.02333	0.240069
SPn	Exp 1	Exp 2	Exp 3	mean	st.dev.
mock	1.85	2.25	2.1	2.06667	0.202073
biotin	1.95	1.85	2.1	1.96667	0.125831
Fig.S3D
SPn	Control Exp 1	Control Exp 2	Control Exp 3	Streptevidin Exp 1	Streptevidin Exp 2	Streptevidin Exp 3	Control mean	Control st.dev.	Streptavidin mean	Streptavidine st.dev.
mock	1	1	1	0.72	0.48	0.55	1	0	0.583333	0.123423
Biotin	1.05	1.04	0.95	1.12	1.19	0.93	1.01333	0.0550757	1.08	0.134536
MG132	1.03	0.98	0.99	1.3	1.23	0.87	1	0.0264575	1.13333	0.230723
Biotin+MG132	1.04	0.97	0.95	1.22	1.04	0.84	0.986667	0.0472582	1.03333	0.190088
Fig.S3F
SPn	Exp 1	Exp 2	Exp 3	mean	st.dev.
mock	1	1	1	1	0
Biotin	1.74	1.65	1.43	1.60667	0.159478
SPopt	Exp 1	Exp 2	Exp 3	mean	st.dev.
mock	1	1	1	1	0
Biotin	1.25	0.85	1.12	1.07333	0.204042

## Sheet: Fig.S4
Suppl. Fig. 4C	SPn	no biotin	biotin o. n.
		0.820726	1
		0.4927	1.3422
		0.7541	0.9578
		0.246	1.394
		0.5883	0.8584
		0.4215	0.9605
		0.6698	0.711
		0.1732	1.5029
		0.3094	0.7498
	CD44	no biotin	biotin o. n.
		0.817872	1
		0.4021	1.3284
		0.3148	0.922
		0.2285	1.711
		0.1029	0.8881
		0.4412	1.5539
		0.5607	0.4017
		0.2153	1.265
		0.7329	0.974
	AGAL	no biotin	biotin o. n.
		0.841898	1
		0.1201	1.4128
		0.2354	1.1448
		0.5029	1.5639
		0.1127	0.9033
		0.7442	0.5571
		0.3185	0.8872
		0.6897	0.6914
		0.5033	1.3027
		0.0717	1.307
	CD8a	no biotin	biotin o. n.
		1.00023	1
		1.42	1.142
		1.512	1.512
		1.221	1.221
		1.064	1.064
		0.983	0.983
		0.742	0.742
		0.47	0.47
		0.998	0.998
		1.276	1.276
	IL2	no biotin	biotin o. n.
		1	1
		1.53	1.51
		1.31	1.34
		1.2	1.17
		1.02	1.05
		0.98	0.94
		0.81	0.86
		0.68	0.69
		0.56	0.59
		0.91	0.85
	TRH	no biotin	biotin o. n.
		0.696918	1
		0.539	1.48
		0.209	1.29
		0.119	1.16
		0.262	1.04
		0.081	0.95
		0.439	0.83
		0.167	0.62
		0.295	0.57
		0.172	1.06
	STATH	no biotin	biotin o. n.
		0.003713	1
		0.146	1.52
		0.516	1.3
		0.226	1.21
		0.069	1.07
		0.288	0.96
		0.046	0.82
		0.474	0.7
		0.002	0.55
		0.28	0.87
	PD-L2	no biotin	biotin o. n.
		1	1
		1.842	1.45
		1.512	1.32
		1.221	1.18
		1.064	1.05
		0.983	0.97
		0.742	0.84
		0.47	0.63
		0.998	0.52
		1.276	1.04

## Sheet: Fig.S5
Fig.S5A
A769662							AICAr
SPn	Exp 1	Exp 2	Exp 3	mean	st.dev.		SPn	Exp 1	Exp 2	Exp 3	mean	st.dev.
nt	1	1	1	1	0		nt	1	1	1	1	0
0.25	0.55	0.22	0.32	0.363333	0.169214		0.5	0.45	0.31	0.22	0.326667	0.115902
0.5	0.21	0.125	0.175	0.17	0.04272		1	0.13	0.21	0.16	0.166667	0.0404145
A769662							AICAr
SPn-S/A	Exp 1	Exp 2	Exp 3	mean	st.dev.		SPn-S/A	Exp 1	Exp 2	Exp 3	mean	st.dev.
nt	1	1	1	1	0		nt	1	1	1	1	0
0.25	0.98	1.02	1.03	1.01	0.0264575		0.5	0.96	1.04	1.02	1.00667	0.0416333
0.5	0.99	1.03	0.98	1	0.0264575		1	0.98	1.02	0.97	0.99	0.0264575
A769662							AICAr
SPn-S/E	Exp 1	Exp 2	Exp 3	mean	st.dev.		SPn-S/E	Exp 1	Exp 2	Exp 3	mean	st.dev.
nt	1	1	1	1	0		nt	1	1	1	1	0
0.25	0.97	1.02	1.04	1.01	0.0360555		0.5	0.99	1.01	1.03	1.01	0.02
0.5	0.98	0.99	1.02	0.996667	0.0208167		1	0.99	0.98	1.04	1.00333	0.0321455
Fig.S5B
A769662							AICAr
SPopt	Exp 1	Exp 2	Exp 3	mean	st.dev.		SPopt	Exp 1	Exp 2	Exp 3	mean	st.dev.
nt	1	1	1	1	0		nt	1	1	1	1	0
0.25	0.98	1.02	1.03	1.01	0.0264575		0.5	0.98	1.02	1.03	1.01	0.0264575
0.5	0.99	1.03	0.98	1	0.0264575		1	0.99	1.03	0.98	1	0.0264575
A769662							AICAr
SPopt-S/A	Exp 1	Exp 2	Exp 3	mean	st.dev.		SPopt-S/A	Exp 1	Exp 2	Exp 3	mean	st.dev.
nt	1	1	1	1	0		nt	1	1	1	1	0
0.25	0.97	1.01	1.05	1.01	0.04		0.5	0.95	1.07	1.02	1.01333	0.0602771
0.5	0.96	1.02	0.99	0.99	0.03		1	0.97	1.04	0.95	0.986667	0.0472582
A769662							AICAr
SPopt-S/E	Exp 1	Exp 2	Exp 3	mean	st.dev.		SPopt-S/E	Exp 1	Exp 2	Exp 3	mean	st.dev.
nt	1	1	1	1	0		nt	1	1	1	1	0
0.25	0.97	1.02	1.04	1.01	0.0360555		0.5	0.97	0.98	1.05	1	0.043589
0.5	0.98	0.99	1.02	0.996667	0.0208167		1	0.95	0.99	1.06	1	0.0556776
Fig.S5C
AMPKi							AMPKi
SPn	Exp 1	Exp 2	Exp 3	mean	st.dev.		SPopt	Exp 1	Exp 2	Exp 3	mean	st.dev.
nt	1	1	1	1	0		nt	1	1	1	1	0
1	1.87	1.56	1.67	1.7	0.157162		1	1.1	1.02	1.06	1.06	0.04
5	2.85	2.35	2.57	2.59	0.250599		5	0.99	1.11	1.13	1.07667	0.0757188
AMPKi							AMPKi
SPn-S/A	Exp 1	Exp 2	Exp 3	mean	st.dev.		SPopt-S/A	Exp 1	Exp 2	Exp 3	mean	st.dev.
nt	1	1	1	1	0		nt	1	1	1	1	0
1	1.07	1.09	1.12	1.09333	0.0251661		1	1.11	1.12	0.98	1.07	0.0781025
5	1.18	1.06	1.15	1.13	0.06245		5	1.15	1.13	0.97	1.08333	0.0986577
AMPKi							AMPKi
SPn-S/E	Exp 1	Exp 2	Exp 3	mean	st.dev.		SPopt-S/E	Exp 1	Exp 2	Exp 3	mean	st.dev.
nt	1	1	1	1	0		nt	1	1	1	1	0
1	1.17	1.07	1.09	1.11	0.052915		1	0.97	0.99	1.04	1	0.0360555
5	1.21	1.15	1.18	1.18	0.03		5	1.12	0.96	1.14	1.07333	0.0986577

## Sheet: Fig.S7
Fig.S7C
SPn	Exp 1	Exp 2	Exp 3	mean	st.dev.
mock	1	1	1	1	0
Biotin	2.5	1.62	1.8	1.97333	0.464901
Biotin+CHX	1.65	1.32	1.15	1.37333	0.254231
SPopt	Exp 1	Exp 2	Exp 3	mean	st.dev.
mock	2.55	2.57	2.51	2.54333	0.0305505
Biotin	2.59	2.55	2.43	2.52333	0.0832666
Biotin+CHX	2.43	2.49	2.55	2.49	0.06

## Sheet: Fig.S8
Fig.S8C
SPn	0	1	2	3	4	5
Exp 1	0	0.15	0.22	0.33	0.39	0.38
Exp 2	0	0.11	0.15	0.22	0.28	0.33
Exp 3	0	0.095	0.175	0.18	0.27	0.32
mean	0	0.118333	0.181667	0.243333	0.313333	0.343333
st.dev.	0	0.0284312	0.035473	0.0776745	0.0665833	0.0321455
SPopt	0	1	2	3	4	5
Exp 1	0	0.16	0.26	0.36	0.41	0.44
Exp 2	0	0.1	0.19	0.25	0.3	0.36
Exp 3	0	0.085	0.18	0.21	0.28	0.32
mean	0	0.115	0.21	0.273333	0.33	0.373333
st.dev.	0	0.0396863	0.043589	0.0776745	0.07	0.061101

[truncated: 2 more sheets: Fig.S10, Fig.S11]
